# Supplementary material for: Emerging Adults and COVID-19: The Role of Individualism-Collectivism on Perceived Risks and Psychological Maladjustment
Source: Int J Environ Res Public Health. 2020 May 17;17(10):3497. doi: 10.3390/ijerph17103497 (PMC7277425; doi:10.3390/ijerph17103497)
Supplement: Supplementary file 1 [file ijerph-17-03497-s001.zip]

Archive with 1 entries (1 files):
- ijerph-785568-supplementary.xlsx
