# Supplementary material for: Emerging Adults and COVID-19: The Role of Individualism-Collectivism on Perceived Risks and Psychological Maladjustment
Source: Int J Environ Res Public Health. 2020 May 17;17(10):3497. doi: 10.3390/ijerph17103497 (PMC7277425; doi:10.3390/ijerph17103497)
Supplement: Supplementary file 1 [file ijerph-17-03497-s001.zip › ijerph-785568-supplementary.xlsx]

## Sheet: Recuperati_Foglio1
ID	AGE	GENDER	REGION_OF_ORIGIN	EMPLOYMENT	USUAL_LIVING	LIVING_DURING_COVID19	ROMANTIC_RELATIONSHIP	HISTORY_OF_PSY_DISORDER	HISTORY_OF_PHYSICAL_DISEASES	POSITIVITY_COVID19_SELF	POSITIVITY_COVID_OTHER	TYPE_RELATIONSHIP_OTHER_POSITIVE	COVID19_PERCEIVED_KNOWLEDGE	COVID19_SOCIAL_DIMENSION	COVID19_PERSONAL_DIMENSION	COVID19_RELATIVES_DIMENSION	SDQ_1	SDQ_2	SDQ_3	SDQ_4	SDQ_5	SDQ_6	SDQ_7	SDQ_8	SDQ_9	SDQ_10	SDQ_11	SDQ_12	SDQ_13	SDQ_14	SDQ_15	SDQ_16	SDQ_17	SDQ_18	SDQ_19	SDQ_20	SDQ_21	SDQ_22	SDQ_23	SDQ_24	SDQ_25	PSS_1	PSS_2	PSS_3	PSS_4	PSS_5	PSS_6	PSS_7	PSS_8
2311	26	1	2	2	1	1	5	2	1	2	1	5	4	4.5	4.5	4	2	1	0	2	0	0	1	0	2	1	2	0	0	2	0	0	2	0	0	2	1	0	1	0	1	1	1	1	3	2	2	1	3
-97-	23	2	3	1	3	2	4	1	2	2	2	#NULL!	4	4	4	4	2	1	1	2	1	0	1	1	2	0	2	0	1	1	0	1	2	0	0	2	1	0	1	1	2	3	2	4	2	2	4	2	1
09	24	2	3	1	1	1	1	2	2	2	2	#NULL!	3.5	3.25	4	5	2	0	1	0	1	0	0	0	2	0	2	1	0	2	2	1	2	0	0	2	2	0	2	0	1	2	1	3	3	2	3	1	2
A01L99	21	2	1	1	1	1	1	1	2	2	1	1	4.5	3.75	3	5	0	0	1	1	2	1	1	2	1	0	2	1	2	1	2	1	2	1	1	1	1	0	1	0	0	3	4	4	1	2	3	0	0
A01S65	22	1	2	1	1	2	4	2	2	2	1	3	3.5	3.25	2.5	5	1	2	1	1	1	1	0	2	1	1	2	0	1	1	1	0	1	0	0	1	2	2	2	0	1	0	0	2	3	2	2	3	3
A02A96	23	2	2	2	3	2	1	1	2	2	2	#NULL!	4	4	4	4	2	1	0	2	1	1	1	1	1	1	2	0	2	1	2	1	1	0	0	1	2	2	1	2	0	2	3	4	2	1	3	2	1
A02M68	23	2	2	1	3	2	5	2	2	2	2	#NULL!	3	3.75	4	5	2	1	1	1	0	0	1	1	2	1	2	0	0	2	0	1	2	0	0	2	2	0	1	1	2	2	2	3	2	1	1	2	2
A02P68	27	2	4	1	4	2	4	1	2	2	1	3	3.5	3	3	1	2	0	0	2	1	1	0	2	2	1	2	0	2	1	0	2	2	0	1	1	2	0	1	0	1	1	3	3	2	1	3	1	2
A03A61	21	2	2	1	1	1	4	1	2	2	1	5	4	3.25	1.5	4	2	1	0	2	0	1	0	2	2	2	2	0	0	1	1	1	2	0	2	2	2	0	2	1	2	2	2	1	3	1	1	3	3
A03F95	24	2	2	1	1	1	5	2	2	2	2	#NULL!	3.5	4	3.5	4	2	0	0	1	0	0	1	1	2	0	2	0	0	1	1	1	2	0	1	1	1	0	0	1	1	2	3	3	3	1	2	2	1
A04L96	24	2	2	1	3	1	3	1	2	2	2	#NULL!	3	3.75	3	3	1	0	0	2	1	0	1	0	2	0	2	0	1	2	1	1	2	0	1	1	1	0	0	1	1	1	1	2	3	3	1	2	3
A05D98	21	1	2	1	1	1	1	1	2	2	2	#NULL!	4	4.5	3.5	5	2	0	2	2	2	0	0	2	1	1	2	1	2	2	2	2	1	0	0	1	2	0	2	2	1	4	4	4	3	1	3	2	2
A05M93	27	1	2	1	1	1	1	1	2	2	1	5	2.5	3.25	2.5	4	2	1	1	2	1	0	1	2	1	1	2	1	2	1	2	2	1	0	1	1	2	1	0	1	0	3	3	3	2	1	1	1	2
A06E95	24	1	1	1	1	1	1	2	2	2	2	#NULL!	3.5	3.25	3	4	2	2	0	1	1	0	2	2	1	2	2	0	2	1	2	2	2	0	0	2	1	0	0	1	1	4	4	4	2	2	4	1	1
A06R65	21	2	2	1	3	2	4	1	2	2	2	#NULL!	4	4	3	1	2	1	1	2	1	0	0	1	1	0	2	0	1	2	1	1	1	0	0	1	1	2	1	1	1	1	2	3	2	2	3	1	2
A06R93	26	2	3	1	3	2	4	1	2	2	2	#NULL!	4	4.5	4	5	2	0	0	2	2	2	2	1	1	0	2	0	1	0	0	2	2	2	0	1	2	0	0	0	0	3	3	1	1	0	0	2	0
A06R96	23	1	2	1	1	1	1	2	2	2	2	#NULL!	3	2.5	2.5	2	2	0	0	2	0	1	1	0	1	0	2	0	0	2	0	1	2	0	0	2	1	0	0	0	1	0	2	1	3	3	2	3	2
A07M46	29	1	2	2	3	2	5	2	2	2	1	5	3	3.5	3.5	5	2	0	1	2	1	0	1	2	2	1	1	1	0	2	2	1	2	1	1	1	1	1	2	1	1	2	2	2	3	3	2	2	2
A07M46	29	1	2	2	3	2	5	2	2	2	1	5	3	3.5	3.5	5	2	0	1	2	1	0	1	2	2	1	1	1	0	2	2	1	2	1	1	1	1	1	2	1	1	2	2	2	3	3	2	2	2
A08S95	24	1	2	1	1	1	1	2	2	2	2	#NULL!	5	3.25	1.5	2	2	1	0	2	2	0	1	2	2	1	2	0	2	2	2	1	1	0	0	2	1	1	0	0	1	2	0	4	1	1	3	1	1
A09S55	28	1	4	2	3	2	5	2	2	2	1	5	3	3.5	3.5	4	2	0	0	2	0	0	1	0	2	0	2	0	1	1	1	1	1	0	0	2	2	0	1	0	2	0	1	0	3	2	2	2	2
A10F99	20	1	1	1	1	1	5	1	2	2	1	5	4.5	3	3	5	2	0	0	2	0	0	2	2	2	1	2	0	1	2	0	0	2	0	0	2	2	0	1	2	2	1	2	2	2	2	1	2	2
A10G99	20	1	4	1	1	3	1	2	2	2	2	#NULL!	4.5	2.75	3	1	1	0	0	2	0	1	0	1	2	1	2	0	2	2	2	0	1	1	1	1	2	2	1	0	0	1	4	3	1	0	3	2	2
A10P71	22	2	3	1	3	1	5	2	2	2	2	#NULL!	4	5	5	5	2	2	2	2	0	1	0	1	2	0	2	0	1	1	2	0	2	0	0	1	2	0	0	0	0	3	3	4	1	1	4	1	0
A10R01	27	2	2	1	1	1	1	2	2	2	2	#NULL!	3	3.5	2	5	1	0	0	2	0	0	2	0	2	0	2	0	1	1	0	0	1	0	0	1	2	2	0	0	2	1	1	2	3	1	3	3	3
A10V63	22	2	2	2	1	1	1	2	2	2	2	#NULL!	4.5	5	5	5	2	0	0	2	1	0	1	2	2	0	2	0	1	2	0	0	2	0	0	2	0	0	0	1	1	2	3	4	3	0	0	2	1
A11C91	29	2	2	1	3	2	4	1	2	2	2	#NULL!	3.5	4.75	4	5	2	1	2	1	1	2	0	2	1	1	2	0	2	2	2	2	1	0	0	1	2	0	1	1	0	2	3	2	2	2	3	2	2
A11P61	25	1	2	2	3	1	5	2	2	2	2	#NULL!	4	3.75	1.5	1	1	0	0	2	1	0	2	1	1	0	2	0	0	1	1	0	1	0	0	0	2	0	0	0	1	2	4	2	2	1	4	1	2
A11S95	24	2	2	1	1	1	5	2	2	2	2	#NULL!	3	3	2	4	2	1	1	2	0	1	1	1	2	2	2	0	0	2	1	1	2	0	0	2	2	0	2	0	2	3	4	4	4	1	4	1	2
A11S96	24	1	2	2	1	1	3	2	2	2	2	#NULL!	3.5	3.5	4	5	2	1	1	2	1	1	2	2	2	1	2	0	1	1	0	1	2	1	2	2	2	0	1	1	2	3	3	3	4	2	2	1	2
A11W92	27	2	1	1	1	1	1	2	2	2	2	#NULL!	4	4.75	3.5	4	1	0	0	1	0	1	1	1	1	0	1	1	1	1	2	2	1	0	0	1	1	2	0	0	0	1	3	2	1	2	3	0	0
A12C66	27	2	1	2	2	4	2	2	2	2	1	1	4	5	5	4	1	2	0	1	2	2	1	2	1	1	1	1	2	2	2	2	2	0	0	1	1	0	0	2	0	3	2	4	1	1	3	1	1
A12L66	20	1	2	1	3	1	5	2	2	2	2	#NULL!	5	3.5	2	5	2	2	1	2	2	1	1	1	2	2	2	0	0	2	1	2	2	1	0	2	2	1	1	0	0	2	2	4	3	1	3	2	1
A12L98	22	2	2	1	1	1	4	2	2	2	1	5	4.5	5	5	5	2	0	0	2	1	0	1	0	2	0	2	0	0	2	0	0	1	0	0	2	2	0	0	1	2	0	1	1	3	2	0	3	3
A12M87	29	1	2	2	1	1	1	2	2	2	2	#NULL!	3	3.75	2.5	5	1	1	0	2	0	0	1	0	2	0	2	0	0	2	1	0	2	0	0	1	1	0	1	0	2	1	1	1	3	3	1	3	4
A12M89	26	2	4	1	3	1	5	1	2	2	2	#NULL!	4	4.75	4.5	5	2	0	1	2	0	0	1	1	2	0	2	0	1	2	2	1	2	0	0	1	2	0	0	0	1	0	0	4	4	3	3	4	4
A12O86	29	2	2	2	1	1	5	2	2	2	1	3	3.5	4.5	4.5	4	2	0	0	2	0	0	1	1	2	1	2	1	1	1	0	1	2	0	0	2	1	0	0	0	2	1	3	2	2	0	3	2	2
A12T95	25	1	1	1	1	1	1	2	2	2	2	#NULL!	4	2.75	1.5	5	1	0	0	2	1	1	1	1	2	1	2	0	1	2	2	2	2	0	1	0	1	0	1	2	1	1	3	3	2	2	3	2	1
A12V95	24	2	2	1	3	1	5	2	2	2	2	#NULL!	5	4.25	4	4	2	1	1	2	1	1	1	2	2	2	2	1	0	2	1	1	2	0	0	2	2	0	1	1	1	2	3	3	3	2	3	2	2
A13l98	21	1	2	1	1	1	1	1	1	2	2	#NULL!	3	4.5	4	5	1	2	0	1	1	1	2	2	1	1	2	0	0	1	2	2	0	0	0	1	1	0	2	0	1	1	2	3	1	1	3	2	1
A14A95	24	2	3	1	1	1	1	1	2	2	2	#NULL!	5	4.75	4	5	2	1	0	1	1	1	1	2	2	1	2	1	1	2	0	0	2	1	0	1	1	1	1	0	2	2	3	3	3	1	2	2	1
A14G95	25	2	3	1	3	2	1	1	2	2	2	#NULL!	4	3.75	2.5	4	2	1	2	1	2	2	2	2	2	2	2	0	2	1	1	1	2	1	1	2	1	0	2	2	1	3	4	4	1	1	4	1	1
A14S72	25	2	2	2	1	1	5	2	2	2	2	#NULL!	3.5	4	4	5	2	0	0	2	0	0	1	1	2	0	2	0	0	2	0	1	2	0	0	1	1	0	0	1	1	1	1	2	3	2	2	1	1
A15F71	27	2	2	1	1	1	5	2	2	2	2	#NULL!	3	4.5	3.5	5	2	0	1	2	1	1	1	1	1	0	1	0	1	1	0	1	1	0	0	2	1	0	1	0	1	2	3	4	2	1	3	2	2
A15L60	20	2	1	1	1	1	5	1	2	2	1	5	4	2.75	2.5	4	2	0	1	2	1	1	0	1	2	1	2	0	2	1	1	2	2	0	0	1	2	0	1	0	0	2	3	3	1	1	4	2	2
A15L68	20	2	2	1	1	1	4	2	2	2	2	#NULL!	4.5	4	3.5	5	2	1	0	1	1	0	1	1	1	1	2	0	1	1	2	1	2	0	0	1	2	0	0	1	1	3	3	3	2	2	4	2	2
A15S97	22	2	2	1	3	2	5	2	2	2	2	#NULL!	4	4.25	2	5	1	2	0	2	0	0	1	1	1	1	2	0	0	2	2	0	2	0	0	2	1	0	0	1	1	0	3	3	3	3	2	2	2
A16L54	28	2	3	2	3	4	5	1	2	2	2	#NULL!	4	3.25	3	5	2	0	1	2	0	0	2	1	2	0	2	1	1	2	1	2	2	0	0	2	2	0	0	1	2	1	2	2	2	2	0	3	2
A16M71	27	1	2	1	1	1	1	1	2	2	2	#NULL!	3	3.25	2.5	4	1	2	0	2	2	2	1	2	1	1	2	1	2	1	2	1	2	1	1	1	1	1	0	1	0	2	4	4	1	2	4	0	0
A16P00	27	1	2	1	1	1	1	2	2	2	1	3	3.5	3	2	4	2	0	1	0	0	1	0	0	1	0	2	0	0	2	0	2	2	0	0	1	2	0	0	0	2	1	1	1	3	2	1	0	1
A16P70	23	1	2	1	1	1	1	2	2	2	1	5	4	4.5	4	5	2	2	0	2	1	2	2	2	2	1	2	1	0	2	0	1	2	0	1	2	2	0	2	2	2	1	1	4	4	4	3	3	4
A17G46	28	2	3	1	2	4	5	1	2	2	1	5	4	2.75	2.5	2	2	0	1	2	0	1	2	0	2	0	2	0	1	1	2	1	1	0	0	2	1	0	0	0	1	1	2	1	2	2	2	2	2
A17MC71	22	2	4	2	1	1	5	2	2	2	2	#NULL!	3	4.5	3	5	2	1	0	2	1	2	2	1	2	1	2	0	2	2	0	0	2	0	0	2	1	0	1	2	1	1	1	3	2	2	1	3	2
A18A96	23	2	3	1	3	2	1	2	2	2	2	#NULL!	3.5	4.5	4.5	5	2	0	1	2	0	1	1	2	2	0	2	0	0	2	1	1	2	1	0	2	2	0	1	0	1	0	0	3	3	2	2	4	1
A18E91	28	2	2	2	1	2	4	2	2	2	2	#NULL!	4.5	4.5	3.5	4	1	0	0	0	1	1	0	2	2	1	1	0	0	2	1	2	2	0	0	1	1	1	0	0	1	3	4	4	3	0	3	0	2
A18E96	23	1	2	1	3	2	4	1	2	2	1	3	4	3.25	2	4	2	1	0	1	1	1	1	2	2	1	2	1	0	2	1	1	1	0	0	1	2	0	2	0	1	3	2	3	3	2	2	2	3
A18E97	23	1	1	1	1	1	1	2	2	2	2	#NULL!	4.5	2.75	1.5	5	1	0	0	1	0	1	0	1	1	0	2	0	0	2	1	0	1	0	0	1	2	0	0	0	1	1	1	2	4	3	0	1	3
A19M69	20	2	4	1	1	3	2	2	2	2	1	5	3	4.75	4	5	1	2	2	2	1	1	1	2	2	2	1	0	1	1	2	1	1	0	2	2	2	1	2	1	1	4	4	3	1	1	4	3	2
A19M98	22	2	1	1	1	1	5	2	2	2	2	#NULL!	4.5	3.75	3	5	2	2	0	2	0	1	2	1	2	1	2	0	0	2	2	1	2	0	0	2	2	0	1	0	1	1	1	3	3	2	4	2	2
A19P97	22	2	4	1	3	2	1	2	2	2	2	#NULL!	4	4.75	4	5	2	1	1	0	2	2	1	2	1	0	2	0	2	1	2	2	2	0	0	2	1	0	0	2	1	3	4	2	3	1	2	1	2
A19R93	26	2	3	1	3	4	3	1	2	2	1	3	4	2.75	2.5	4	2	0	0	2	0	0	1	0	2	1	2	0	0	2	1	0	2	0	0	2	1	0	1	1	1	1	2	2	3	2	1	3	3
A1L68	20	2	2	1	1	1	4	2	2	2	2	#NULL!	3	4.25	4	4	2	0	0	1	0	0	2	1	2	0	2	0	0	2	0	1	2	0	0	2	1	0	0	0	1	4	1	2	2	1	1	1	1
A1V91	26	2	2	1	3	2	5	2	2	2	2	#NULL!	4.5	4.75	4	5	2	1	0	1	2	2	1	0	1	1	2	1	2	1	1	2	0	1	1	1	2	0	2	2	1	3	4	2	3	3	2	2	3
A20T19	26	1	4	1	3	2	5	2	2	2	2	#NULL!	4.5	4	3.5	5	2	2	0	2	1	0	1	2	1	1	2	0	1	2	0	2	2	0	0	2	1	0	1	1	2	3	2	4	1	1	4	1	1
A21A92	27	2	1	2	3	2	1	2	2	2	2	#NULL!	4	4.5	4	5	2	1	0	2	0	0	1	2	2	0	2	1	1	2	1	1	2	0	0	2	1	1	1	1	1	0	2	1	2	1	2	2	2
A21A97	22	2	1	1	4	3	1	1	2	2	1	5	3.5	2.5	2	1	1	0	0	2	2	1	0	1	2	2	2	0	1	1	1	2	2	0	0	2	1	1	2	1	1	3	3	3	2	2	3	3	3
A21C92	28	2	2	2	3	1	1	2	2	2	1	1	5	5	4	5	2	2	1	2	1	0	1	2	2	2	2	0	1	2	1	0	2	0	0	2	2	0	1	1	2	2	3	4	2	2	2	3	1
A21E96	23	2	4	1	3	2	5	2	2	2	1	5	3.5	3.25	2.5	1	2	0	0	2	0	0	1	1	1	0	2	0	0	1	0	1	2	0	0	2	2	0	1	0	2	0	1	2	3	2	2	4	1
A21M24	22	1	4	1	1	1	5	2	2	2	2	#NULL!	4	2.5	2	2	1	0	0	2	2	2	1	1	0	2	2	1	1	2	1	1	1	0	0	0	2	0	0	1	1	3	3	4	2	1	2	2	2
A21M96	24	2	2	1	1	1	1	2	2	2	2	#NULL!	4	4.75	4	5	1	0	1	0	2	1	0	2	1	1	2	2	2	1	1	2	1	0	0	1	2	0	1	1	1	3	4	3	1	1	4	1	1
A22C96	23	2	2	1	1	1	5	1	2	2	2	#NULL!	4	3.25	4	5	2	1	0	0	0	1	1	1	2	1	2	0	0	2	0	2	2	0	0	2	2	0	0	1	2	2	2	3	2	2	2	2	2
A22L68	19	2	2	1	1	1	3	2	2	2	2	#NULL!	3.5	3.75	4	5	1	0	2	0	2	2	0	2	2	0	2	2	2	1	2	2	1	0	0	0	1	0	0	0	0	4	3	4	2	2	4	2	2
A22N97	22	1	2	1	1	1	1	1	2	2	2	#NULL!	2.5	2.75	2	4	1	0	0	1	0	0	1	0	1	0	2	1	0	2	1	0	2	1	0	1	1	1	1	0	1	2	2	3	3	2	2	2	2
A23A90	29	2	2	1	1	1	5	2	2	2	2	#NULL!	4.5	4.25	4	5	2	0	0	1	1	1	1	1	2	0	2	0	1	2	0	1	2	0	0	2	2	0	0	1	2	2	4	3	2	2	4	2	2
A23A95	24	2	4	1	1	1	2	1	2	2	2	#NULL!	4.5	3.5	3	5	2	2	2	2	2	0	2	2	2	2	2	1	1	1	2	0	2	0	0	2	0	1	1	1	0	4	3	4	2	1	3	2	3
A23C91	28	2	2	2	3	1	5	2	1	2	2	#NULL!	4.5	4.5	4.5	5	2	0	0	1	0	0	0	1	2	0	2	1	0	2	1	1	2	0	0	2	2	0	1	1	1	1	2	2	3	2	3	2	2
A23F94	24	2	2	1	1	1	2	1	2	2	2	#NULL!	3.5	3.5	3.5	5	2	1	2	2	2	1	1	2	1	2	2	0	1	1	1	1	2	1	0	1	1	2	2	0	1	3	3	2	1	1	3	1	1
A23V61	21	1	2	1	1	1	1	2	2	2	2	#NULL!	3.5	2.5	3	4	2	0	0	1	0	0	1	0	2	1	2	1	0	2	1	0	2	1	0	2	2	0	0	0	2	0	2	2	2	2	3	2	3
A24A98	21	2	2	1	3	1	2	2	2	2	2	#NULL!	4	2.75	2.5	5	2	1	1	2	0	1	1	1	2	0	2	0	1	1	0	2	2	0	0	2	2	0	1	0	2	1	1	0	2	1	1	3	2
A24G84	28	2	1	1	3	4	5	1	2	2	1	3	4	4.75	4	5	2	2	0	2	1	1	2	2	2	1	2	0	1	2	1	1	2	2	0	2	2	0	1	1	1	3	4	3	3	1	3	1	3
A24g93	26	1	2	2	1	1	5	2	2	2	2	#NULL!	4	3.75	3	4	2	1	0	1	1	0	1	1	2	1	2	0	0	2	0	1	1	0	0	2	2	0	1	1	2	2	1	1	3	3	2	3	3
A24K76	21	2	2	1	3	1	5	2	2	2	2	#NULL!	3.5	2.75	2.5	4	2	0	1	1	1	1	1	2	2	0	2	0	2	1	2	2	0	0	0	1	2	0	2	2	1	2	3	3	1	1	3	1	2
a24m69	20	1	2	1	1	1	1	2	2	2	1	5	4.5	3.25	3.5	4	2	1	0	0	0	1	2	1	2	0	2	0	1	2	0	0	2	0	0	2	1	0	2	0	2	1	1	2	3	3	2	3	3
A24P96	23	1	2	2	1	1	1	1	2	2	1	5	4.5	3	3.5	5	1	2	0	1	2	0	1	2	2	1	2	0	0	2	1	2	1	0	1	1	1	0	1	2	2	2	3	2	2	1	2	2	2
A25D57	26	2	2	1	3	2	5	2	2	2	2	#NULL!	4	3.25	2.5	5	2	1	0	1	0	1	1	0	2	1	2	0	0	2	0	0	2	0	0	2	2	0	0	0	2	0	1	1	4	2	2	2	3
A25M00	27	2	2	1	1	1	1	1	2	2	2	#NULL!	3	3.5	2	5	1	0	2	2	1	0	1	1	2	0	2	0	1	2	0	2	2	0	0	2	0	0	1	2	2	1	2	3	3	3	2	2	2
A25M68	22	1	2	1	3	2	5	2	2	2	1	5	4	3.75	2.5	5	1	1	0	0	1	1	1	2	1	1	2	0	0	1	1	2	1	2	0	1	1	0	1	1	1	2	3	4	2	1	3	1	1
A25M95	25	2	2	1	1	1	2	1	2	2	1	4	4	3.5	3	4	2	2	2	2	2	1	2	2	2	1	2	1	1	2	2	2	2	1	1	2	1	0	1	2	1	3	4	4	2	2	4	0	1
A26B97	23	1	2	1	1	1	5	2	2	2	1	5	3.5	3	2.5	4	2	0	0	2	1	1	2	1	2	0	2	0	0	1	2	2	2	1	0	2	1	1	0	0	1	0	3	2	3	1	1	2	1
A26I53	26	1	4	2	1	1	5	1	1	2	2	#NULL!	3	4.75	4.5	5	1	1	0	1	2	1	2	2	1	2	2	1	0	2	1	2	2	2	0	0	0	2	1	0	1	3	3	4	2	3	1	2	2
A27E63	21	2	2	1	1	4	3	2	1	2	2	#NULL!	4	4.25	2.5	5	2	1	2	1	2	1	0	2	2	1	2	0	2	2	2	1	2	0	0	2	2	0	1	2	2	2	2	4	3	2	4	1	2
A27L94	25	2	3	1	1	1	1	1	1	2	2	#NULL!	3.5	3.75	4	5	2	0	0	2	0	1	2	1	2	0	2	1	0	2	1	0	2	0	2	2	0	0	2	1	1	0	2	2	3	2	0	3	3
A27M18	21	2	2	1	1	1	2	2	2	2	2	#NULL!	4	4	4.5	5	2	1	1	1	0	0	2	0	2	1	2	1	0	2	1	1	2	0	0	1	1	0	0	0	1	1	1	1	3	3	3	3	3
A27P02	27	1	1	1	1	1	5	2	2	2	2	#NULL!	4.5	4.75	5	5	2	0	0	2	0	0	1	0	2	0	2	0	0	2	0	0	2	0	0	2	2	1	0	0	2	0	1	0	4	3	2	3	4
A28A92	27	2	3	2	1	1	5	1	2	2	2	#NULL!	4	3.75	4	5	2	0	1	2	0	0	1	1	2	0	2	0	0	2	0	0	2	0	0	2	2	0	1	0	2	1	1	1	3	3	1	3	3
A28M73	22	2	4	2	1	1	5	2	2	2	2	#NULL!	4	3.5	3	5	2	1	1	1	1	1	0	2	1	0	2	1	1	2	0	1	2	0	0	1	2	0	1	1	2	2	2	3	2	0	2	1	0
A28P96	23	2	1	1	1	1	2	1	2	2	1	4	3.5	3.25	3	4	1	2	0	1	1	1	1	2	2	2	2	0	1	2	1	1	2	0	0	1	1	0	2	1	0	3	3	4	2	1	3	2	2
A28R98	21	2	2	1	3	1	4	2	2	2	2	#NULL!	4	4.5	3	5	2	2	0	2	1	1	1	1	2	0	2	0	1	1	0	1	2	0	0	1	1	0	2	0	1	2	1	3	2	2	2	1	2
A29A86	29	2	4	2	1	1	5	2	1	2	2	#NULL!	4.5	5	5	5	1	1	1	2	1	1	1	2	1	0	2	2	0	1	0	0	1	0	0	2	1	0	0	0	2	3	4	4	2	1	4	1	1
A29A96	24	1	3	1	3	1	5	2	2	2	2	#NULL!	4	3.75	3.5	5	2	1	0	1	1	2	2	2	2	1	2	0	1	2	2	2	2	0	0	1	1	0	0	1	1	2	4	4	1	0	3	1	1
A29C92	27	1	2	2	1	1	5	1	2	2	1	3	4	3.75	2.5	4	2	0	1	1	0	0	1	0	1	0	2	0	0	2	0	1	2	0	0	2	2	0	0	0	2	2	2	1	3	1	2	2	1
A29G7	21	2	4	1	3	2	1	2	2	2	2	#NULL!	4.5	4	4	5	2	0	2	1	1	1	0	1	1	0	1	0	0	2	1	2	2	0	0	1	2	0	0	0	1	1	3	3	2	0	2	2	2
A29P93	26	2	2	2	1	1	5	2	2	2	1	3	4.5	4.25	4	5	2	1	0	1	1	1	1	0	2	0	2	1	1	1	0	2	2	0	1	1	1	0	2	1	2	2	2	3	3	0	0	2	2
A2F95	24	1	2	1	1	1	5	1	2	2	2	#NULL!	4.5	2.25	2	5	2	2	1	0	1	1	1	2	2	2	2	0	0	1	0	2	2	0	0	1	2	0	1	1	2	1	1	4	2	2	2	1	3
A2l93	27	2	4	1	3	4	5	2	2	2	2	#NULL!	4	4.25	3.5	5	2	1	2	1	0	1	2	1	2	0	2	0	1	1	0	1	2	0	0	2	2	0	1	0	1	2	3	4	2	2	3	1	1
A2P96	23	2	3	1	4	1	5	2	2	2	1	5	2.5	2.75	2.5	4	2	0	0	2	0	0	1	1	1	0	2	0	0	2	0	1	2	0	0	1	2	0	1	0	2	1	2	2	2	2	3	1	2
A30C98	22	1	2	1	1	1	1	2	2	2	2	#NULL!	4	4	3.5	5	2	1	0	2	0	1	1	1	2	1	2	1	1	2	0	1	1	0	0	1	2	0	2	1	2	3	3	3	2	2	3	1	2
A30D68	20	2	2	1	1	1	5	2	2	2	1	5	4.5	4	3.5	5	2	0	2	1	2	0	0	2	1	1	2	0	2	1	1	2	1	0	0	2	1	0	1	2	1	3	4	4	2	0	2	4	1
A30K56	29	1	2	2	1	2	4	2	2	2	2	#NULL!	4.5	4.5	4	5	1	0	0	1	0	0	0	0	2	0	2	1	0	2	1	0	2	1	0	2	2	2	1	0	1	0	0	0	3	4	0	3	4
A30L95	24	1	3	1	3	1	5	2	2	2	2	#NULL!	4.5	3.75	3	5	2	2	0	1	0	0	1	1	2	0	2	0	0	2	1	1	1	1	0	1	1	0	0	0	1	1	3	2	2	3	3	2	1
A30M64	28	2	2	1	1	1	5	1	2	2	2	#NULL!	3.5	2.75	2.5	5	1	1	0	1	1	0	0	1	1	0	2	1	0	2	1	2	2	0	0	1	1	0	0	1	0	2	3	3	2	2	3	3	2
A30S98	22	1	2	1	1	1	3	1	2	2	2	#NULL!	3.5	2.5	2	4	2	0	0	2	0	0	2	0	1	0	2	0	0	2	2	0	2	0	1	2	2	0	0	0	1	0	1	1	3	3	2	3	4
A31A72	20	2	2	1	3	1	5	1	2	2	1	5	3.5	3.75	4	5	2	0	1	1	1	0	1	1	2	1	2	0	1	1	0	2	2	0	0	2	2	0	0	0	2	1	1	3	2	2	2	1	2
A31A98	21	2	2	1	1	1	1	1	2	2	2	#NULL!	3.5	3.75	2	5	2	0	1	2	2	1	0	2	2	1	2	1	2	0	2	1	2	0	0	2	1	1	0	1	2	1	3	1	1	0	2	2	2
A31F97	23	2	2	1	1	1	3	1	2	2	1	5	2.5	2.75	2	4	2	1	0	2	1	0	1	0	2	2	2	0	1	2	0	0	2	0	0	2	1	0	0	0	1	1	1	3	3	2	4	2	2
A31L66	27	1	3	2	2	4	3	1	2	2	2	#NULL!	4.5	1.75	1.5	1	2	1	0	1	0	1	1	1	2	1	2	1	0	2	0	0	2	1	0	2	2	1	1	0	2	2	2	2	3	2	3	2	3
A31MA63	22	2	1	1	3	4	4	2	2	2	2	#NULL!	4.5	5	5	5	2	1	1	2	2	2	2	2	2	1	1	2	2	1	2	0	2	1	2	2	1	0	0	2	2	4	4	4	0	0	4	4	2
A31T96	23	1	3	1	3	2	4	2	2	2	2	#NULL!	4	3.25	2.5	1	2	0	0	2	0	0	1	1	2	0	2	0	1	2	1	1	2	0	0	2	1	0	0	1	1	0	0	2	2	1	3	1	2
A48A52	28	2	2	1	1	1	5	1	2	2	2	#NULL!	5	4.25	4.5	5	2	0	1	0	1	0	2	2	2	0	2	0	0	2	0	1	2	0	0	2	2	0	1	1	2	4	4	4	2	2	4	1	1
A4S92	27	1	2	1	1	1	3	2	2	2	2	#NULL!	3.5	2.5	1.5	5	2	2	1	1	0	0	2	0	2	1	2	0	0	2	1	0	1	0	0	1	2	0	0	0	2	2	3	0	3	1	1	2	3
A52I55	28	1	2	2	1	1	5	1	2	2	2	#NULL!	3.5	3.25	2.5	3	1	1	0	2	2	1	1	2	2	0	2	1	1	2	0	0	2	0	0	2	1	2	2	0	2	2	0	2	4	2	2	3	3
A5N96	24	2	2	1	3	1	5	2	2	2	1	5	4	3.5	3	3	1	0	0	2	2	1	1	0	2	0	1	1	1	1	2	0	2	0	0	1	1	0	1	0	0	3	2	3	2	1	1	1	2
A6A94	25	1	2	2	3	1	5	2	2	2	2	#NULL!	4	3.5	3	4	2	1	1	2	1	1	1	2	1	1	2	1	2	1	2	2	1	1	1	1	2	0	0	2	0	3	4	4	0	0	2	0	0
A6E95	24	2	2	1	3	2	1	2	2	2	1	5	4	3.5	3	2	2	1	2	1	0	2	0	2	2	2	2	0	1	1	1	2	2	0	0	2	2	0	2	1	2	2	3	4	2	0	2	2	2
a70b70	28	1	2	2	1	1	1	2	2	2	2	#NULL!	4	4.5	4.5	5	2	0	0	1	0	2	1	1	2	0	2	0	0	1	1	1	2	0	0	1	1	0	1	0	1	0	1	1	3	2	0	2	2
A7A95	24	2	3	1	3	1	5	2	2	2	2	#NULL!	4	4.75	4	5	1	0	0	1	2	1	1	1	1	1	2	0	1	2	0	2	1	0	0	1	2	1	0	0	1	2	3	3	2	2	3	2	1
A7R95	24	2	1	2	1	1	1	2	2	2	1	5	4	5	5	5	2	2	2	1	1	0	1	1	2	1	2	0	1	2	0	1	2	0	0	2	1	0	2	1	1	2	2	3	2	1	4	3	2
A8C96	24	2	2	1	3	2	5	2	2	2	1	5	3.5	4	2.5	5	2	0	0	2	0	0	0	0	2	0	2	0	0	2	0	0	2	0	0	2	2	0	2	0	1	1	1	1	3	3	3	1	3
A9T96	24	2	3	1	3	2	5	1	2	2	2	#NULL!	4.5	3.75	1.5	4	1	0	1	0	2	2	1	2	1	0	2	1	1	1	0	2	2	0	0	1	2	0	1	2	2	2	4	4	1	0	4	0	0
Alealeale	28	2	2	2	1	1	2	2	2	2	2	#NULL!	4	3.75	4.5	5	2	2	2	0	0	0	2	2	1	0	2	0	1	1	2	2	2	0	1	0	0	2	0	0	0	2	4	4	1	1	4	2	3
ALESSANDRO91	28	1	2	1	3	2	3	2	2	2	1	3	4	4.5	4	4	2	0	0	1	0	0	1	1	2	1	2	1	0	2	0	2	2	0	0	1	2	0	0	0	2	0	1	3	3	3	3	1	3
Antdh	26	1	4	2	2	4	5	1	2	2	1	5	2.5	3.75	4	3	1	2	0	2	1	0	0	1	1	2	2	0	1	1	1	0	2	1	0	1	1	0	1	1	0	2	2	2	2	2	1	2	2
Ap960043	23	2	2	1	1	1	2	2	2	2	2	#NULL!	4.5	4.25	3	4	2	1	0	2	2	1	1	1	2	1	2	1	1	1	2	1	1	0	0	2	0	1	1	0	0	1	2	2	3	0	2	1	1
B01A55	28	1	2	2	1	1	4	1	1	2	2	#NULL!	4	3.25	2.5	4	2	1	0	2	0	0	1	1	2	1	2	0	1	2	2	1	2	2	2	2	1	1	1	0	1	2	0	1	3	2	2	3	3
B13R98	27	2	2	1	1	1	5	2	2	2	2	#NULL!	4.5	4	3.5	5	2	0	0	1	1	1	0	1	1	0	2	1	2	0	1	0	1	0	1	1	1	0	1	0	1	4	4	4	2	1	3	1	0
B14G96	23	2	3	1	3	2	2	2	2	2	2	#NULL!	5	3.75	3	5	2	1	0	2	1	0	1	1	2	1	2	0	0	1	1	1	2	0	0	2	2	0	1	0	1	2	4	4	1	1	2	1	1
B16P62	25	2	2	1	1	2	3	2	2	2	1	5	3.5	4	2	2	1	1	1	2	0	0	0	0	1	0	2	0	0	2	0	0	1	0	0	1	1	0	1	0	2	2	2	2	3	3	2	3	2
B19L93	27	1	2	2	1	1	1	2	2	2	2	#NULL!	4.5	3.75	2	4	2	0	1	2	0	1	1	1	2	0	2	0	1	1	0	1	2	0	1	2	2	0	2	0	2	0	2	2	3	3	2	3	3
B23M87	28	1	2	2	2	4	3	2	2	2	2	#NULL!	4.5	4	3	5	2	0	0	0	0	2	0	0	2	0	2	0	0	2	0	0	2	0	0	2	2	0	1	0	2	0	0	0	4	4	0	4	4
B27A90	29	2	2	1	1	1	4	1	2	2	2	#NULL!	4	4.5	4	5	2	2	2	2	2	0	1	1	1	2	2	0	1	1	1	1	2	0	0	2	1	0	1	1	1	1	1	2	2	2	2	2	2
B28I91	28	1	2	2	1	1	1	2	2	2	2	#NULL!	4	3.25	3	2	1	0	0	2	1	1	1	1	2	1	2	1	1	1	1	2	1	1	1	2	2	0	2	1	1	1	2	2	1	1	3	1	2
B2L65	27	2	2	2	1	1	2	2	2	2	2	#NULL!	5	4.75	4.5	5	2	2	1	2	1	0	0	0	2	1	2	1	1	2	1	1	2	0	0	2	2	0	1	0	2	4	4	4	4	2	3	2	3
B30A61	23	2	2	1	1	1	4	2	2	2	2	#NULL!	4	4	3.5	4	2	0	0	1	1	1	1	1	2	0	2	0	2	1	1	0	2	2	0	2	2	1	1	0	2	3	3	4	2	2	3	2	2
B31M96	24	2	2	1	1	1	5	2	2	2	1	3	4	3.75	3.5	5	2	0	2	1	0	1	1	2	2	0	2	0	0	2	0	1	1	0	0	1	2	0	0	0	2	1	2	3	2	3	1	2	3
B31S59	23	2	3	1	3	1	3	2	2	2	1	5	4	4.75	3.5	5	2	0	1	2	0	0	1	1	2	0	2	1	0	2	0	2	2	0	0	2	1	0	0	0	2	2	2	3	3	1	1	2	2
B5A94	25	2	4	2	1	1	5	2	2	2	2	#NULL!	4	4.25	5	5	2	0	1	1	0	1	1	2	2	0	2	0	1	1	2	1	1	0	0	2	2	1	1	1	1	2	0	2	3	0	0	2	0
C01M66	26	2	3	1	3	4	5	1	2	2	2	#NULL!	3.5	2.75	2.5	4	2	0	0	2	0	1	0	0	2	0	2	0	0	2	0	0	2	0	0	2	2	2	1	0	1	0	1	1	4	2	1	4	4
C01V98	21	2	2	1	1	1	1	2	2	2	2	#NULL!	4.5	4.25	2.5	4	2	0	0	1	1	1	0	1	2	0	2	0	0	2	2	0	1	0	0	2	1	0	0	0	1	0	0	1	3	3	2	1	3
C02L67	22	2	2	1	3	1	5	2	2	2	2	#NULL!	4	3.5	3	5	2	1	0	1	0	0	1	1	2	0	2	0	0	2	0	1	2	0	0	2	2	0	1	1	1	3	3	3	2	2	1	3	1
C03R00	20	2	3	1	3	2	1	2	2	2	2	#NULL!	4.5	4	3.5	5	2	0	1	1	2	1	0	1	2	0	2	0	1	1	1	2	2	0	0	2	1	0	2	1	2	2	3	4	2	0	4	1	1
C04N93	27	2	1	1	3	2	4	1	2	2	2	#NULL!	3.5	3.25	2.5	5	2	0	0	1	0	1	1	1	2	0	2	0	0	2	0	1	2	0	0	2	2	0	1	0	2	0	1	1	3	3	1	4	3
C04R55	26	2	3	1	3	2	5	2	2	2	2	#NULL!	3.5	2.75	2.5	5	2	0	0	2	1	1	1	2	2	1	2	0	0	1	1	2	1	0	0	2	2	0	1	0	1	2	2	3	2	2	4	3	2
C07R67	24	2	2	1	1	1	5	2	2	2	2	#NULL!	3	3.75	3	5	2	0	2	2	1	1	1	2	2	0	2	0	1	2	1	1	2	0	0	1	2	0	2	0	2	3	2	2	2	1	3	2	2
C07R67	24	2	2	1	1	1	5	2	2	2	2	#NULL!	3	3.75	3	5	2	0	2	2	1	1	1	2	2	0	2	0	1	2	1	1	2	0	0	1	2	0	2	0	2	3	2	2	2	1	3	2	2
C08F96	23	2	2	1	1	1	5	2	2	2	2	#NULL!	4.5	4.5	4	5	2	2	1	0	2	1	2	2	2	1	2	0	1	2	2	1	2	0	0	1	2	0	2	1	0	2	3	3	1	1	3	1	1
C09D60	23	2	2	1	1	1	1	2	2	2	2	#NULL!	3.5	4.5	4	4	2	2	0	1	1	0	1	1	2	1	2	1	0	2	0	0	1	0	1	2	1	0	0	0	1	1	2	3	2	3	2	2	4
C10P96	23	2	2	1	3	1	4	2	1	2	2	#NULL!	4.5	4.5	4	4	2	0	0	1	2	1	0	1	2	0	2	0	1	2	0	1	2	1	0	2	1	0	2	1	1	3	4	4	2	1	3	0	2
c11d6	29	2	3	2	3	2	5	2	2	2	2	#NULL!	3.5	3	3	5	1	0	2	2	2	1	2	1	1	2	1	2	2	1	2	1	1	1	1	2	2	1	0	2	1	4	4	2	2	2	2	2	3
C13S96	23	2	3	1	3	2	4	1	2	2	2	#NULL!	4.5	4.25	3.5	5	2	0	1	2	1	0	2	1	2	0	2	0	0	1	0	0	2	0	0	2	2	0	2	0	2	2	1	3	3	2	2	1	2
C14G62	23	2	4	2	3	1	3	2	2	2	2	#NULL!	4	5	4.5	5	2	1	0	2	2	1	0	1	1	1	2	2	1	2	2	2	1	0	1	0	0	1	2	1	0	4	2	4	4	4	3	3	3
C14l71	22	2	2	1	1	1	5	2	2	2	2	#NULL!	5	3.5	2.5	1	2	2	2	1	1	0	1	2	2	2	2	1	1	2	1	1	2	0	0	2	2	0	1	1	1	4	3	4	2	1	0	1	0
C14M93	26	2	1	1	1	1	1	2	2	2	2	#NULL!	4.5	4	3.5	5	2	1	1	2	0	0	1	0	1	1	2	0	0	1	0	0	2	0	0	2	2	0	2	0	2	1	1	2	2	2	2	2	2
C14S31	24	2	2	1	3	2	5	2	2	2	1	5	4	3.25	2.5	4	2	0	1	1	0	0	0	2	2	0	2	0	1	2	0	0	2	0	0	2	2	0	2	1	1	2	2	2	2	1	3	2	1
C17G48	29	2	2	2	2	1	5	2	2	2	2	#NULL!	4	4	4	5	1	1	0	2	1	0	0	2	1	1	2	1	1	2	1	2	2	0	0	2	2	0	0	1	1	2	3	3	1	1	4	1	2
C17M55	29	1	1	1	2	4	1	2	2	2	1	3	4	4	4	5	2	0	0	2	0	1	1	0	2	0	2	0	0	2	1	0	2	0	0	2	2	0	1	0	2	2	2	2	4	4	2	4	4
C18T25	27	2	2	1	1	1	3	2	2	2	1	5	3.5	4.5	4.5	4	2	1	1	1	1	0	0	1	2	1	2	0	1	2	1	2	2	0	0	2	2	0	2	1	1	1	2	4	2	2	4	1	2
C19C64	22	2	2	1	3	1	5	2	2	2	2	#NULL!	4	4.25	3	5	2	0	0	2	0	1	1	2	2	0	2	0	2	1	0	1	2	0	1	2	1	2	0	1	2	3	3	4	3	1	2	2	3
C20G99	20	2	2	1	1	1	4	1	2	2	2	#NULL!	4.5	3.75	3	4	2	0	2	2	1	0	2	2	1	0	2	0	1	2	0	1	2	1	1	1	2	0	1	1	1	4	4	3	4	1	2	2	3
C21A93	26	2	3	1	1	1	5	2	2	2	2	#NULL!	4	3.75	4	5	2	0	0	2	1	1	1	1	2	0	2	0	0	2	2	0	2	0	0	1	2	0	1	0	2	1	0	1	4	4	1	3	4
C21M96	23	2	4	1	3	2	1	2	2	2	2	#NULL!	4	3.25	2	4	2	2	0	1	1	2	0	0	2	2	1	0	0	2	2	0	2	0	0	2	1	1	2	0	0	4	2	2	3	2	4	2	1
C22A65	25	2	2	2	1	1	1	2	2	2	1	5	4	4.5	4.5	5	2	2	0	1	1	0	2	1	1	1	2	0	1	2	1	2	1	0	0	2	2	0	1	1	1	1	1	2	2	3	1	2	1
C22R60	27	2	2	2	1	1	5	2	2	2	2	#NULL!	3.5	2.25	2	1	2	1	0	1	2	1	1	2	1	1	2	1	1	1	1	0	1	0	0	2	2	0	2	1	1	0	2	3	3	2	3	2	2
C23K98	22	2	2	1	1	1	1	2	2	2	1	5	3.5	4.5	4	5	2	2	1	2	2	0	1	1	2	1	2	1	1	2	0	2	2	0	0	2	2	0	0	1	2	4	4	3	2	1	4	1	1
C23L96	28	2	1	1	1	1	3	2	2	2	1	5	4	4	4	5	2	2	1	0	1	1	1	2	2	0	2	2	1	1	2	1	2	0	2	2	1	0	2	1	1	4	2	4	3	3	4	2	3
C24C65	24	1	2	2	1	1	3	1	2	2	2	#NULL!	4	3.75	4	4	2	0	0	1	1	0	0	0	2	1	2	0	0	2	1	0	2	0	0	2	1	0	2	0	1	1	0	1	3	2	1	3	3
C24M67	24	2	2	1	3	1	2	2	2	2	2	#NULL!	4	4.25	3	5	2	0	1	1	0	1	1	2	2	1	2	0	2	2	0	1	2	0	1	2	1	0	1	2	2	1	2	3	3	2	0	1	2
C26C99	20	2	4	1	3	1	2	2	2	2	2	#NULL!	3.5	4.25	4	4	1	1	0	2	0	0	0	1	1	0	1	0	0	1	1	1	2	0	0	1	2	0	0	0	1	1	0	2	2	0	3	0	1
C27a65	24	2	2	2	1	1	3	2	2	2	2	#NULL!	4.5	4.75	4.5	5	2	2	0	0	1	0	0	1	2	1	2	0	1	1	1	2	2	0	0	2	1	0	2	1	0	2	3	3	1	1	3	1	1
C28I75	19	2	2	1	1	1	5	2	2	2	2	#NULL!	4.5	3	2	5	2	0	0	2	1	0	0	1	1	0	1	0	0	2	2	1	2	0	0	1	1	0	1	0	1	2	3	3	1	2	4	1	2
C29F2	26	2	2	2	1	1	5	2	2	2	2	#NULL!	4	4	3.5	4	2	0	1	2	0	0	0	1	2	0	2	0	0	1	0	1	2	0	0	2	2	0	1	1	2	1	2	2	2	2	1	2	3
C2E67	23	2	2	2	1	1	5	2	2	2	1	3	5	5	5	5	2	1	0	1	1	1	0	2	2	2	2	0	0	2	0	0	2	0	0	2	2	0	1	1	2	2	1	3	3	2	2	2	2
C30A97	22	2	4	1	1	1	3	1	2	2	1	1	3	3.25	2.5	1	2	0	1	1	1	1	2	1	1	0	2	0	1	2	1	1	2	0	1	2	2	0	2	1	1	2	2	3	3	2	2	2	3
C30S72	27	1	2	1	3	1	1	2	2	2	1	1	4.5	4	4	2	2	0	0	1	0	0	2	1	2	0	2	0	0	2	0	0	2	0	0	2	2	0	0	0	2	1	1	3	4	3	2	2	3
C49G57	24	2	4	1	3	4	1	1	2	2	1	5	5	4.75	4	1	2	2	0	2	0	0	1	2	2	1	2	0	1	2	1	1	2	0	1	2	1	1	1	2	1	2	3	3	4	3	3	2	2
C55M65	23	2	1	2	1	1	2	1	1	2	2	#NULL!	4	4.75	4.5	4	1	1	0	2	1	1	0	1	2	0	2	1	1	1	1	0	2	0	0	1	0	1	2	0	0	1	2	3	1	0	2	2	1
C6E95	24	1	1	2	3	2	5	2	2	2	2	#NULL!	3	3.25	2.5	5	1	2	0	0	1	1	0	1	1	0	1	0	0	2	1	2	2	0	0	1	1	2	1	1	1	1	1	2	3	3	1	2	3
C7A60	26	2	3	2	2	4	1	2	2	2	1	5	5	4	3.5	5	2	0	0	1	0	1	1	0	1	0	2	0	0	2	0	1	1	0	0	2	2	0	0	0	1	2	2	3	3	2	1	2	2
C8P94	26	2	2	1	3	1	5	1	2	2	1	4	4.5	5	4.5	5	2	1	1	1	0	1	1	2	2	0	2	0	0	2	1	2	2	0	0	2	2	1	2	1	0	3	4	3	2	0	4	2	2
D01M66	22	2	3	1	3	2	5	1	2	2	1	3	4	4.25	2.5	2	2	1	1	2	0	0	1	1	2	0	2	0	0	2	0	0	2	0	0	2	1	0	0	1	2	1	2	2	4	2	2	3	3
D01M93	26	1	2	2	2	4	5	1	2	2	1	5	4	4	3.5	4	2	2	0	1	2	0	0	2	2	2	2	0	0	2	1	0	1	0	1	1	2	0	2	2	1	0	3	4	3	3	4	1	2
D06P93	26	2	2	1	1	1	1	2	1	2	1	5	3	3	3.5	4	2	0	1	2	1	1	0	1	1	0	1	0	0	1	1	2	2	0	2	1	1	1	0	1	1	3	2	3	2	1	3	1	1
D06S66	29	1	2	2	1	1	5	2	2	2	2	#NULL!	4.5	4	3	4	2	1	0	0	0	1	1	0	2	0	2	0	0	2	1	0	1	0	0	2	2	0	1	0	1	0	0	1	3	4	2	3	4
D07V62	22	2	4	1	1	1	5	1	1	2	2	#NULL!	4	5	5	5	2	2	1	1	2	1	2	2	2	0	2	1	2	2	2	2	2	0	0	2	1	2	1	1	1	3	2	3	2	1	3	1	2
D08F85	27	1	1	2	2	4	1	2	2	2	1	3	3.5	4	2.5	4	2	0	0	1	0	1	1	1	1	0	2	0	0	0	0	0	1	0	0	1	2	0	1	0	2	0	2	1	2	0	1	2	2
D09A57	29	2	1	2	2	4	1	2	2	2	2	#NULL!	4	3.75	4	5	2	0	2	2	0	0	0	0	0	0	2	1	1	2	0	1	2	0	0	2	2	0	0	0	2	0	0	0	3	3	0	3	3
D10M68	24	2	1	1	3	2	1	2	2	2	1	5	4.5	4.25	3	5	1	2	0	2	0	0	0	2	1	0	2	0	1	2	1	1	2	0	0	0	2	1	2	1	2	2	3	4	4	4	4	2	2
D11M95	25	2	4	1	1	2	5	2	2	2	1	5	4	4	3.5	4	2	0	0	1	0	0	0	0	1	0	2	0	0	2	0	0	2	0	0	1	2	0	0	0	1	2	3	4	2	1	1	2	2
D11M96	23	2	3	1	3	1	1	2	2	2	2	#NULL!	4.5	3.5	2	5	2	0	0	0	2	0	1	1	2	0	2	0	0	1	2	1	2	0	1	2	1	0	0	0	0	2	2	3	4	2	0	4	4
D17S98	21	2	1	1	2	1	1	2	2	2	1	1	4	3.75	3.5	4	2	0	2	2	2	1	1	2	2	0	2	0	2	1	1	0	2	0	0	2	2	0	2	1	2	3	3	4	2	3	2	2	3
D17S98	21	2	1	1	2	1	1	2	2	2	1	1	4	3.75	3.5	4	2	0	2	2	2	1	1	2	2	0	2	0	2	1	1	0	2	0	0	2	2	0	2	1	2	3	3	4	2	3	2	2	3
D19A	27	1	2	1	1	1	1	2	2	2	2	#NULL!	4.5	5	5	5	2	2	0	1	2	0	0	2	2	0	2	0	0	2	2	2	2	0	0	2	1	0	0	1	0	4	4	3	4	3	3	2	3
D20M98	27	2	4	1	1	1	1	1	2	2	1	5	4	4.5	4	5	2	0	2	1	1	1	1	1	2	0	2	0	1	2	0	0	2	0	0	1	2	0	0	0	2	3	4	4	1	1	2	2	1
D20S72	22	2	2	1	2	4	5	2	2	2	1	5	4.5	3.5	3.5	5	2	2	0	2	1	1	1	2	2	2	2	1	2	1	1	1	2	0	0	2	1	0	0	0	2	3	3	3	1	1	3	2	1
D21C66	28	2	2	1	1	1	1	1	2	2	1	5	3.5	4	4	5	2	0	0	2	1	0	1	1	2	2	2	0	0	2	0	2	2	0	0	2	1	0	0	1	2	2	2	3	1	3	4	1	0
D21R94	25	1	3	1	1	1	5	2	2	2	2	#NULL!	4.5	3.75	3	5	1	0	0	0	1	2	1	1	2	0	2	0	0	2	2	2	1	1	0	0	2	0	0	0	1	1	1	3	2	2	4	3	2
D22E69	21	2	1	1	3	1	3	2	1	2	1	5	5	3.5	2	5	1	0	1	2	2	0	1	2	1	0	2	1	1	2	2	1	0	1	0	1	1	2	0	1	1	4	4	4	0	0	4	0	1
D23M55	25	2	2	1	3	2	5	2	2	2	1	5	4	4.25	4	5	2	1	1	2	0	0	1	2	2	0	2	0	0	2	1	0	2	0	0	2	1	0	0	0	1	2	2	4	2	0	4	1	2
D24M9	29	1	2	1	1	1	5	1	2	2	2	#NULL!	5	5	5	5	2	2	1	1	1	0	1	2	2	1	2	1	1	1	2	1	2	0	1	1	1	0	1	1	1	4	4	4	1	2	4	1	2
D26K96	23	2	2	2	1	1	5	2	2	2	2	#NULL!	3	2.75	3	4	2	1	1	1	1	1	1	2	2	2	2	1	1	2	1	2	1	0	0	1	1	1	2	1	1	2	3	4	1	0	4	0	1
D27H00	28	2	2	1	1	1	1	2	2	2	2	#NULL!	5	4.75	4	4	2	1	0	2	1	0	1	1	2	1	2	0	0	1	0	1	2	0	0	2	2	0	1	1	2	4	2	3	3	3	4	3	2
D30A57	28	2	1	2	3	2	2	2	2	2	1	3	4	4	4	4	2	1	1	0	1	0	1	0	1	1	2	0	0	2	0	0	2	0	0	0	0	0	0	0	1	2	1	3	3	3	2	2	3
D30A99	21	2	2	1	1	1	5	2	2	2	1	5	3	4.25	4	5	2	1	2	2	1	1	1	2	2	1	2	1	1	1	2	2	2	0	0	2	1	0	0	1	1	3	4	4	1	1	3	1	2
D30G98	21	2	3	1	3	1	5	2	2	2	1	5	5	3.75	3	2	2	1	1	2	0	0	1	1	2	0	2	0	1	2	2	1	2	0	0	2	2	0	1	1	1	1	2	3	3	2	3	4	3
D61A64	27	1	4	2	3	2	5	2	2	2	2	#NULL!	4.5	5	4.5	5	2	1	2	0	1	0	0	2	2	0	2	0	0	2	1	0	2	0	0	2	2	0	0	0	2	2	2	4	3	3	1	2	2
D6P64	22	1	4	1	1	1	1	2	2	2	1	3	4	4	4	5	2	1	0	2	0	0	1	1	2	0	2	0	0	2	1	1	2	0	0	2	2	0	1	0	2	2	3	3	2	2	2	1	2
D95D95	24	1	4	2	2	4	5	2	1	2	2	#NULL!	5	5	5	5	1	1	1	1	1	1	1	1	1	1	1	1	1	1	1	1	1	1	1	1	1	1	1	1	1	3	3	3	3	3	3	3	3
de03bo12	28	2	2	2	1	1	5	2	2	2	1	5	4	4	3	4	2	0	0	2	1	0	1	1	2	0	2	0	0	1	1	1	1	0	1	2	2	0	1	0	2	2	2	2	3	1	2	3	2
E02C99	20	2	4	1	1	1	2	1	1	2	1	5	4.5	3.75	4	5	2	2	2	1	0	1	0	2	2	1	2	0	1	1	1	2	1	0	0	1	1	0	0	0	1	3	2	4	2	1	3	2	3
E03B98	21	1	2	1	1	1	5	2	1	2	2	#NULL!	4	3.25	4	5	2	0	0	1	0	0	1	2	2	0	2	0	1	2	2	1	2	0	1	2	1	0	1	0	1	2	4	1	1	1	3	1	1
E04P58	28	2	2	2	1	1	5	1	2	2	2	#NULL!	3.5	4.5	4.5	4	2	2	1	2	1	0	1	2	2	2	2	1	1	1	1	2	1	0	0	2	2	1	2	1	1	2	4	2	2	1	2	1	2
E08R88	27	2	1	2	1	1	5	2	1	2	2	#NULL!	5	5	5	5	2	0	0	0	0	1	1	2	2	0	2	0	1	2	0	1	2	0	0	2	2	0	0	1	2	3	3	4	1	1	2	2	1
E09N95	24	2	2	1	3	1	4	2	2	2	2	#NULL!	3.5	4	4	4	2	1	0	2	0	0	1	2	2	0	2	0	0	2	1	1	1	0	0	2	2	0	1	1	1	0	1	2	2	1	0	2	2
E09R97	22	2	2	1	3	1	5	1	2	2	2	#NULL!	4	3.75	2.5	4	2	1	0	2	0	1	0	1	2	0	2	0	0	2	1	0	2	0	0	2	1	0	1	0	1	1	3	3	2	0	3	2	0
E10L60	26	2	2	1	1	1	5	1	2	2	2	#NULL!	3.5	4.75	4.5	5	2	2	0	2	1	1	0	2	2	1	2	0	1	1	1	1	2	0	0	2	1	0	1	1	1	3	2	3	2	3	4	2	2
E10P57	28	2	2	1	3	4	1	1	2	2	2	#NULL!	4	3.25	2	5	2	1	0	2	1	1	1	2	2	1	2	0	2	1	2	2	2	0	0	1	1	0	1	1	0	2	3	4	1	2	4	1	0
E10S96	23	2	1	1	3	1	5	2	2	2	2	#NULL!	4	3	2.5	2	2	1	0	2	1	0	2	1	2	0	2	0	1	1	2	2	2	0	0	2	2	0	2	1	1	3	3	3	2	2	4	3	2
E11L95	25	1	2	1	1	1	5	2	2	2	2	#NULL!	3	4	3.5	4	2	1	0	2	0	1	2	1	2	1	2	0	0	2	1	0	2	0	0	2	2	0	0	0	1	0	1	1	4	3	2	3	3
E12C91	29	1	2	1	1	1	5	2	2	2	2	#NULL!	4	4.5	3.5	4	2	0	0	2	0	0	1	1	2	0	2	0	0	2	0	0	2	0	0	2	2	0	0	1	2	2	3	3	3	2	4	2	2
E12D95	25	2	2	1	1	1	1	2	2	2	2	#NULL!	4	3.5	2.5	5	2	0	2	2	2	0	2	2	2	0	2	0	2	2	2	2	2	0	1	1	2	0	0	2	0	2	3	3	1	1	3	1	1
E12G96	23	2	2	1	1	1	5	2	2	2	2	#NULL!	4	2.5	1.5	3	2	1	0	1	2	1	2	2	2	1	1	0	1	1	2	2	2	0	1	2	1	0	2	1	1	3	4	4	1	1	4	1	1
E12L52	26	2	2	2	1	1	4	1	2	2	1	3	3	2.75	2.5	4	0	0	2	1	2	1	0	2	1	2	2	2	2	1	1	2	1	0	1	1	0	2	2	2	1	2	4	4	2	2	4	4	2
E12M89	26	2	3	1	1	1	5	2	2	2	2	#NULL!	4.5	2.5	2	2	1	0	0	2	1	1	1	2	2	1	2	0	1	1	2	2	2	0	0	2	1	0	1	0	0	2	4	3	2	2	1	3	2
E12S74	19	2	2	1	3	1	4	2	2	2	2	#NULL!	4.5	4.75	4	5	1	2	0	1	2	0	0	2	1	0	2	2	0	2	2	2	2	0	0	1	0	2	0	2	0	4	4	4	1	0	0	1	0
E15B97	21	2	2	1	1	1	1	1	2	2	2	#NULL!	4	3.5	3	1	2	1	0	2	1	0	2	1	2	1	2	0	2	2	0	0	2	1	1	2	1	0	1	1	2	2	4	4	1	1	3	2	1
E15C95	24	2	2	1	1	1	5	2	2	2	2	#NULL!	4.5	4.5	4	5	1	0	0	2	1	0	0	2	2	0	2	1	1	2	0	1	0	0	0	1	2	0	0	0	2	3	4	4	2	2	4	4	2
E17O00	19	1	2	1	4	1	5	2	2	2	2	#NULL!	4	4.25	4.5	5	2	1	0	1	0	1	1	0	2	1	2	0	0	2	1	0	2	0	0	1	2	0	2	0	2	0	0	2	3	3	1	2	3
E18C97	22	2	2	1	1	1	5	2	2	2	2	#NULL!	3.5	4.25	4	4.29	2	1	1	0	1	1	1	1	2	1	2	0	1	2	2	2	2	0	0	2	2	0	0	1	1	2	3	4	4	3	3	3	3
E18R95	24	2	2	1	1	1	5	2	2	2	1	5	4	4	4.5	4	2	1	0	1	1	1	2	1	2	0	2	0	0	2	2	2	2	0	0	2	2	0	1	2	1	2	3	3	2	2	4	1	2
E19L64	21	2	3	1	3	1	5	2	2	2	2	#NULL!	4.5	4.5	3	5	2	0	1	1	2	1	2	2	2	1	2	0	1	1	0	0	2	0	1	2	1	0	2	0	2	2	1	3	4	2	3	4	4
E20AR00	20	2	2	1	1	1	5	2	2	2	2	#NULL!	4	4.5	4	5	2	0	1	2	2	2	2	2	2	1	2	1	2	2	2	2	2	1	0	2	1	0	0	2	0	3	4	4	1	2	4	0	1
E22S70	20	1	2	1	1	1	5	2	2	2	2	#NULL!	4	4.75	4.5	5	2	1	1	2	2	0	1	2	2	1	2	1	1	2	0	1	2	2	1	2	2	0	2	2	2	3	2	4	3	2	4	3	3
E22T99	28	2	1	1	1	1	5	1	2	2	2	#NULL!	3.5	3.25	3	4	2	1	0	2	2	0	1	2	2	1	1	0	2	1	2	1	2	0	0	2	0	0	1	1	0	4	4	4	1	1	4	1	0
E23b95	24	1	1	1	3	2	1	2	2	2	1	3	4.5	4.25	4.5	5	1	0	0	2	0	0	1	1	2	0	2	0	0	2	0	0	2	2	0	1	2	0	0	0	2	0	1	1	4	3	1	3	3
E23S97	23	1	4	1	3	4	2	2	2	2	2	#NULL!	4	4.25	5	5	2	1	1	1	1	1	1	2	1	1	2	2	1	1	1	2	2	1	1	1	1	0	0	0	0	2	2	3	2	2	3	2	2
E24A61	29	2	2	1	1	1	5	2	2	2	2	#NULL!	4.5	4.5	4	5	2	1	0	1	1	1	1	2	2	0	2	0	0	2	1	0	2	0	0	2	2	0	1	0	2	2	4	2	4	2	1	2	4
E24D98	22	1	2	1	1	1	1	2	2	2	2	#NULL!	3.5	2.5	2	4	0	1	1	0	1	1	1	0	0	1	2	1	0	1	1	1	2	0	0	2	1	0	1	0	2	2	0	3	1	0	1	2	1
E25S64	23	2	1	1	3	1	4	1	2	2	2	#NULL!	4	3.5	2.5	4	2	0	1	1	1	1	1	2	1	1	2	0	0	1	1	1	2	0	0	1	1	0	0	1	1	1	1	2	3	2	3	2	2
E26P98	28	2	1	1	1	1	5	2	2	2	2	#NULL!	4	4.75	4	5	2	1	0	2	0	0	1	1	2	0	2	0	0	2	0	1	2	0	0	2	2	0	0	1	2	1	2	1	2	1	1	2	2
E27M93	26	2	2	1	1	1	4	2	2	2	2	#NULL!	3	2.75	2.5	2	2	1	0	1	1	0	1	0	2	0	2	0	0	2	1	1	1	0	0	1	1	1	1	1	1	2	3	3	3	2	3	2	2
E27M97	22	2	2	2	1	1	5	1	2	2	2	#NULL!	4	2.75	2.5	3	2	0	0	2	1	0	2	1	2	0	2	1	1	2	2	2	2	1	1	2	1	0	0	0	0	2	3	2	3	3	4	1	3
E27T69	26	2	2	1	1	1	5	2	2	2	2	#NULL!	4	3.5	3	2	2	0	0	2	1	0	2	1	2	0	2	0	0	1	0	1	2	0	0	2	2	0	1	1	2	1	2	2	2	1	2	2	2
E28L72	20	2	2	1	3	1	4	2	2	2	2	#NULL!	4	4.5	5	5	1	1	1	0	1	0	1	2	1	1	1	1	2	1	2	2	2	1	1	1	1	0	0	2	0	3	4	4	1	3	4	2	2
E29M99	20	1	2	1	1	1	1	1	2	2	1	5	4	3.25	2.5	5	2	1	2	2	1	0	2	2	2	1	2	0	1	1	1	2	2	0	0	2	2	0	0	0	1	3	4	3	1	0	3	1	1
E31S93	26	1	2	1	1	1	4	1	2	2	2	#NULL!	3.5	3.25	3	3	2	2	0	1	0	2	1	0	1	2	2	0	0	1	1	0	2	1	1	2	1	2	1	0	0	3	2	2	2	1	1	0	2
E31S99	20	1	2	1	1	1	1	2	2	2	2	#NULL!	4.5	4.75	4.5	5	2	1	0	0	1	1	2	2	2	0	2	0	0	2	2	1	2	0	1	2	2	0	0	0	0	4	3	4	3	0	4	1	2
E3AR97	22	2	2	1	1	1	5	2	2	2	2	#NULL!	4	4	3.5	5	2	0	0	2	0	1	1	1	2	0	2	0	0	2	0	1	2	0	0	2	2	1	1	0	2	2	2	2	3	3	3	2	3
E58F64	29	1	2	1	1	1	5	2	2	2	2	#NULL!	3.5	3.25	4	4	2	0	0	2	0	0	1	0	1	0	2	0	0	2	0	0	2	0	0	2	2	0	1	0	2	1	3	3	4	3	2	3	3
E5A69	22	2	1	1	3	2	2	1	2	2	1	5	3.5	4.25	4	2	2	0	1	1	0	0	1	0	2	0	1	0	0	1	2	0	2	0	0	2	1	0	2	1	0	2	2	1	4	2	2	3	2
E6D67	22	2	2	1	3	1	5	2	2	2	1	1	2.5	4	4	4	2	0	1	2	1	0	1	2	2	1	2	1	2	1	1	1	2	1	1	2	2	1	1	1	1	1	1	3	2	1	4	2	3
E6L83	29	2	1	1	1	1	1	1	2	2	1	5	4	3	2.5	4	2	1	2	0	1	0	1	1	1	0	2	0	1	2	0	1	1	0	0	1	2	0	1	1	2	4	4	4	2	2	3	2	2
E8C56	28	1	2	2	1	1	3	2	2	2	2	#NULL!	3.5	5	5	5	2	0	2	2	0	0	2	1	2	2	2	0	0	2	1	0	2	1	0	2	2	0	1	0	1	1	2	2	3	3	1	2	3
E8R89	27	1	2	2	2	4	1	2	2	2	2	#NULL!	4	5	5	5	2	0	0	2	0	0	0	0	2	0	2	1	0	2	1	0	2	0	0	2	2	0	0	0	1	2	1	2	3	3	3	3	3
E9D59	27	2	1	2	1	1	4	1	2	2	2	#NULL!	3.5	3.5	3.5	4	2	0	0	1	1	1	1	0	2	0	1	1	1	1	0	0	1	0	1	2	1	2	0	0	1	1	2	2	3	2	3	3	3
F-4-C-65	18	2	2	1	1	1	5	2	2	2	2	#NULL!	4	3.75	4	5	1	0	0	1	2	1	2	2	1	0	2	0	2	2	1	1	0	0	0	1	1	0	2	1	1	2	3	4	2	1	4	2	1
F01C55	28	2	4	2	1	1	1	1	2	2	2	#NULL!	4	5	5	5	2	1	2	2	2	1	1	2	1	1	1	2	1	1	1	2	2	0	0	1	1	1	1	2	1	2	3	3	1	1	3	1	1
F01L94	25	2	1	2	1	1	5	1	2	2	1	5	3.5	4	2.5	4	1	0	2	2	1	0	1	0	1	0	2	0	1	2	2	1	2	0	0	1	2	0	0	2	1	2	4	3	1	1	0	0	2
F01M37	22	1	3	2	1	1	5	2	2	2	2	#NULL!	4	4.5	4	5	2	1	0	1	0	0	1	2	2	0	2	1	0	1	1	1	2	0	0	2	2	0	0	1	2	1	1	3	3	2	3	2	3
F02A68	27	2	2	1	1	1	1	1	2	2	1	3	4.5	3.5	3.5	4	2	1	1	2	1	0	1	2	2	1	2	1	2	2	2	2	1	0	0	2	1	0	1	1	1	2	3	4	1	2	3	2	0
F02i97	21	2	3	2	1	1	3	2	2	2	1	5	4.5	3.5	3	1	2	1	0	1	1	1	1	2	1	0	2	1	1	1	1	2	2	0	0	1	2	0	1	1	2	2	3	4	2	1	2	3	2
F02R90	29	1	2	2	1	1	5	2	2	2	1	4	3.5	4	4	5	2	0	0	1	0	0	2	0	2	0	2	0	1	2	0	1	1	0	0	2	2	0	2	0	2	0	2	2	2	0	2	1	1
F03C99	27	1	3	1	1	1	5	2	2	2	1	5	4	2	1.5	5	2	2	1	2	1	0	1	0	2	1	2	1	0	1	2	0	1	0	0	1	1	2	2	0	1	2	0	1	3	2	0	1	2
F03M62	23	2	1	1	1	2	1	1	2	2	1	3	3	4	3.5	5	2	2	1	1	2	2	1	2	2	2	2	0	2	2	1	2	2	1	0	2	1	0	0	1	2	1	3	3	0	2	4	1	1
F03M95	24	2	2	2	3	2	5	1	2	2	2	#NULL!	3.5	4	4	5	2	1	0	2	1	1	1	1	2	1	2	1	1	2	1	1	2	0	0	2	0	0	2	1	1	2	3	3	2	1	1	1	2
F03P95	25	1	4	1	3	2	1	2	2	2	2	#NULL!	4.5	3.25	4	5	2	0	0	1	1	1	1	1	1	2	2	0	2	2	1	1	2	0	0	1	2	0	2	0	1	4	4	4	2	1	4	0	1
F04G00	20	2	2	1	1	1	5	1	2	2	2	#NULL!	4	2.75	2	5	2	1	2	1	2	0	2	2	2	1	2	0	2	1	0	2	1	0	0	1	1	0	0	1	1	3	4	3	3	1	2	1	0
F04L98	21	1	2	1	3	1	5	2	2	2	2	#NULL!	3.5	4	3.5	5	1	2	0	1	0	0	2	1	2	1	2	1	0	2	1	0	2	0	0	1	1	0	0	0	1	0	2	1	3	3	3	2	2
F05M20	27	1	4	1	3	1	5	2	2	2	2	#NULL!	4	4	4	5	2	0	0	2	0	0	2	0	2	0	2	0	0	2	0	0	2	0	0	2	2	0	0	0	2	0	1	2	3	4	2	2	3
F05M68	21	1	2	1	1	1	1	2	2	2	2	#NULL!	3.5	3	3	4	2	1	0	2	1	1	2	0	2	0	2	0	0	2	0	1	2	0	0	2	2	0	2	0	1	1	2	1	3	4	3	1	2
F06E91	29	2	2	2	1	1	5	1	2	2	2	#NULL!	4	4	3.5	5	2	0	1	0	0	1	2	1	2	0	2	0	1	2	0	2	2	0	1	2	2	0	2	1	1	1	3	3	4	2	1	3	2
F07L97	22	1	3	1	3	2	3	2	2	2	2	#NULL!	4.5	4.5	3.5	3	2	0	0	2	0	1	1	1	2	0	2	0	0	2	0	0	2	0	0	2	2	0	2	0	1	1	2	1	3	3	2	4	3
F07T95	24	1	1	1	4	1	1	1	2	2	2	#NULL!	4	2.5	2	4	2	0	0	1	2	1	2	2	1	0	2	2	2	0	2	2	0	1	1	1	2	0	1	2	0	1	4	4	0	0	4	1	1
F08M97	22	2	2	1	1	1	5	1	2	2	2	#NULL!	5	4.5	4	5	2	2	2	2	1	1	0	2	2	2	2	0	2	1	2	2	2	1	0	2	2	0	0	2	0	4	4	4	1	3	4	1	1
F09L93	26	1	4	2	3	2	1	2	2	2	2	#NULL!	3	4.5	3	1	1	1	0	0	1	1	0	2	1	0	2	1	1	2	1	1	2	0	0	1	2	0	0	1	1	1	2	2	1	2	2	1	1
F10E92	27	2	2	1	1	1	4	1	2	2	2	#NULL!	4	4.75	3	5	2	0	1	1	2	1	0	2	1	0	2	1	0	2	1	2	0	0	0	0	2	0	1	1	1	2	3	3	2	1	4	2	2
F12F99	20	2	1	1	1	1	1	2	2	2	2	#NULL!	4.5	3.5	2.5	5	1	2	0	1	2	1	1	0	2	1	2	0	1	2	1	1	2	0	0	1	2	0	0	0	1	3	3	3	2	1	3	2	2
F12I99	20	2	2	1	3	1	1	2	2	2	2	#NULL!	4	3.5	2.5	4	2	0	1	2	1	0	1	1	2	1	2	0	1	2	0	0	2	0	0	2	2	0	1	0	2	2	2	2	2	2	1	3	3
F12M46	26	2	1	2	2	1	2	1	2	2	2	#NULL!	4	4	4	5	2	0	0	1	1	1	1	0	2	2	2	0	1	2	1	1	2	0	0	2	2	0	2	0	1	1	2	3	2	0	4	2	2
F12N67	23	2	2	1	1	1	1	2	2	2	1	5	4.5	4.75	3.5	5	2	1	0	1	1	0	0	2	2	1	2	0	1	2	0	1	2	0	0	2	2	0	1	2	2	2	3	4	2	0	1	1	1
F13A68	21	2	3	1	3	1	1	1	2	2	1	5	4.5	3.5	3	5	2	1	2	2	0	2	1	2	2	1	2	0	1	2	2	2	2	0	0	2	2	0	0	2	1	3	3	4	2	2	1	1	3
F13C99	20	2	2	1	1	1	2	2	2	2	2	#NULL!	3.5	4	3.5	4	2	0	1	1	1	0	2	0	1	0	2	1	0	2	0	1	2	0	0	1	1	0	1	0	2	2	3	3	2	1	2	2	1
F13F18	24	1	1	1	3	2	5	1	2	2	2	#NULL!	4	4	4	4	2	1	0	2	2	1	1	1	1	2	2	1	1	1	1	1	1	1	1	1	2	2	2	0	1	2	3	3	4	3	4	3	3
F13S93	27	2	1	2	3	2	5	2	2	2	2	#NULL!	4	3.75	3.5	5	2	0	0	2	0	1	1	1	2	0	2	0	0	2	1	1	2	0	0	2	2	1	1	1	2	1	1	2	3	2	3	2	1
F14M57	28	2	2	2	1	1	5	1	1	2	1	5	3.5	5	4.5	5	1	0	0	0	1	0	0	2	2	1	2	0	0	2	1	1	2	0	1	2	2	0	0	2	2	2	3	2	2	2	2	1	1
F14M99	19	1	2	1	1	1	5	2	2	2	1	5	4	4.5	4	5	2	1	0	1	0	0	0	1	2	0	2	0	0	2	1	0	2	0	0	2	2	0	0	0	2	0	3	1	4	2	0	2	2
F15a59	26	2	3	1	2	1	3	1	2	2	2	#NULL!	4	4.25	3.5	2	2	1	1	1	0	1	1	2	2	1	2	0	1	2	1	1	2	0	0	2	2	0	2	0	0	2	1	4	2	2	4	4	2
F15F00	28	2	3	1	1	1	1	1	2	2	1	5	3	3	4.5	4	1	2	1	0	2	2	0	2	1	1	0	1	1	0	2	2	1	1	2	1	2	1	2	2	1	4	4	4	1	1	4	0	0
F15M97	22	2	3	1	1	1	1	2	2	2	2	#NULL!	4	4	4.5	5	1	1	0	2	0	0	1	1	1	0	2	0	0	2	0	2	2	0	0	2	1	0	1	0	1	2	3	3	1	1	1	1	1
F16B60	28	2	4	1	1	1	5	2	2	2	2	#NULL!	4.5	4.25	3	5	2	1	2	0	2	0	1	2	2	0	2	0	2	2	1	2	2	0	0	2	2	0	2	2	1	3	4	4	1	1	4	1	1
F16M00	28	2	2	1	1	1	1	2	1	2	1	3	4.5	4.75	4	5	2	2	0	1	2	1	2	2	2	2	2	0	2	1	0	2	2	0	1	0	2	0	2	2	2	4	4	4	2	1	2	1	0
F16m94	26	2	2	2	3	2	1	1	2	2	1	5	4.5	3.25	3.5	4	2	2	2	2	2	1	1	2	2	2	2	0	1	2	1	0	2	0	1	2	1	0	1	1	0	0	2	4	3	3	1	2	3
F16M97	22	2	2	1	2	1	4	1	2	2	2	#NULL!	4.5	3.75	3	5	2	0	0	2	1	1	1	1	2	0	2	0	1	2	0	1	2	0	0	2	2	0	0	0	1	2	4	4	1	1	3	2	1
F17G96	28	2	2	1	1	1	1	2	2	2	2	#NULL!	3.5	3.25	2.5	5	2	1	0	2	1	1	2	2	2	0	2	0	1	1	1	1	2	0	1	2	1	0	0	0	2	0	3	3	0	4	1	2	1
F17M94	26	2	2	2	1	1	5	2	2	2	1	3	4	3.5	2.5	4	1	0	0	2	1	2	1	1	2	0	2	0	0	2	1	0	2	0	0	1	1	0	1	0	1	1	2	2	3	2	1	2	2
F17m96	28	2	2	1	3	2	5	2	2	2	1	1	4	4	3.5	5	1	0	1	2	2	2	1	2	2	1	2	2	2	1	0	2	1	0	0	1	1	2	1	1	2	2	3	3	2	1	3	1	1
F17M98	21	2	2	1	3	1	4	1	2	2	1	5	4	4	4	5	1	0	1	1	1	0	0	1	2	0	2	0	0	2	0	1	2	0	0	2	1	0	1	2	2	1	1	2	2	0	3	2	2
F17P92	27	2	2	2	1	1	5	2	2	2	2	#NULL!	3.5	4	3	4	2	0	0	2	2	0	2	1	2	0	1	2	1	2	0	1	2	0	0	2	2	1	0	1	1	1	3	3	1	2	4	3	2
F17S01	21	2	2	1	1	1	1	2	2	2	2	#NULL!	4	4.5	4.5	5	2	0	0	1	0	1	2	1	2	1	2	0	1	2	1	1	2	0	0	2	1	0	1	1	1	2	3	2	2	2	2	1	2
F18G93	28	2	2	2	1	1	4	1	2	2	2	#NULL!	4	4.75	3.5	5	2	0	0	2	1	1	1	2	2	0	2	1	0	2	1	1	1	0	0	1	2	0	1	1	2	1	3	4	2	1	2	3	2
F18R97	23	2	2	2	1	1	3	2	2	2	2	#NULL!	2.5	3.75	3.5	5	2	0	0	2	1	0	1	1	2	1	2	0	1	1	1	2	2	0	0	2	2	0	2	1	2	2	2	3	3	2	1	2	2
F19C70	21	2	2	1	3	1	5	2	2	2	2	#NULL!	3.5	4.75	4	5	2	0	0	1	0	0	1	2	2	1	2	0	1	1	0	2	2	0	0	2	1	0	2	1	2	2	0	3	4	2	4	0	2
F1A63	22	2	2	1	1	1	4	2	2	2	1	5	4	3	1.5	2	2	2	1	0	1	1	1	1	2	2	2	0	0	1	0	1	2	0	0	1	1	0	0	1	1	0	1	2	1	1	0	2	1
F1I97	22	2	2	1	3	1	1	2	2	2	2	#NULL!	4	3.5	3	5	1	2	0	1	1	1	0	1	1	0	2	1	0	2	2	1	2	0	0	1	2	0	2	1	0	3	3	3	3	2	3	2	2
F1R2	25	2	2	1	1	1	5	2	2	2	1	5	4	4.75	3.5	5	2	1	0	2	2	1	1	2	2	1	2	0	2	1	0	1	2	1	0	2	1	0	2	0	1	2	3	4	2	2	3	2	2
F1R76	21	2	4	1	3	1	5	2	2	2	2	#NULL!	4.5	4.5	4	5	2	0	1	2	0	1	2	2	2	1	1	0	2	1	1	2	2	0	0	2	1	0	1	1	1	1	2	3	2	1	2	3	2
F20L94	25	2	2	1	3	2	1	1	2	2	2	#NULL!	4.5	3.25	2	1	2	0	2	1	1	1	1	1	1	0	1	0	2	1	2	1	1	0	0	2	2	0	0	0	0	2	3	3	1	2	2	0	1
F20M29	28	2	3	2	1	1	5	2	2	2	2	#NULL!	4.5	3	3	4	2	0	2	1	1	0	1	1	1	1	1	0	1	2	2	2	2	0	2	2	2	0	1	1	0	1	4	4	1	0	4	1	0
F21S62	26	2	2	2	3	2	5	2	2	2	2	#NULL!	4	5	5	5	2	1	0	1	0	1	1	2	2	1	2	1	0	2	0	2	2	0	0	2	2	0	0	2	1	4	4	4	2	1	3	3	1
F23A71	21	2	2	1	1	1	5	2	2	2	2	#NULL!	3.5	4	3.5	5	1	0	0	2	0	1	1	2	2	1	2	0	0	1	0	2	1	0	0	1	1	1	1	1	1	0	2	3	2	2	3	2	2
F23g97	22	2	1	1	1	1	4	1	2	2	2	#NULL!	4	4.75	4.5	5	2	0	1	1	0	0	1	1	2	0	2	0	0	2	1	0	2	0	0	2	1	0	0	0	1	0	2	2	2	2	2	2	2
F23M98	22	1	1	1	3	2	2	1	1	2	2	#NULL!	4	4	2	4	1	2	2	2	2	0	1	2	2	2	2	0	2	2	2	2	2	1	1	2	1	0	2	2	0	2	3	4	1	1	2	2	2
F24T71	27	2	3	1	3	2	5	2	2	2	2	#NULL!	4	3.25	3.5	4	2	1	1	0	1	1	2	1	2	1	2	0	1	1	0	2	2	0	1	2	2	0	2	1	2	2	2	3	3	1	3	2	3
F24V68	22	2	2	1	1	1	5	1	2	2	2	#NULL!	3	4.5	4.5	5	2	1	0	2	2	1	1	1	1	1	2	0	1	1	1	1	1	0	0	1	2	1	0	0	1	3	4	3	3	1	3	2	2
F25D95	25	2	2	1	1	1	5	2	1	2	2	#NULL!	4	3.5	3	3	2	0	0	2	1	1	0	1	2	0	2	0	1	1	2	2	2	0	0	2	2	0	2	1	1	1	3	3	3	2	3	2	3
F25L30	28	2	2	1	1	1	1	2	2	2	2	#NULL!	3.5	4	4	5	1	2	0	2	1	1	2	1	1	1	2	1	1	2	1	2	2	0	0	1	1	0	0	2	1	1	2	1	2	2	3	1	2
F25R61	26	1	2	2	1	1	3	1	2	2	1	5	3.5	2.75	3	2	2	1	0	2	2	1	2	1	2	1	1	0	0	1	1	1	1	1	1	2	1	0	1	1	2	4	3	3	2	2	4	2	2
F25R93	26	1	2	1	3	2	5	1	1	2	1	5	4	2.5	2.5	4	2	0	0	2	0	0	1	2	2	0	2	0	0	2	0	1	1	0	0	2	2	0	0	0	2	1	2	3	2	1	2	3	2
F26A	28	1	4	2	3	2	5	2	2	2	2	#NULL!	4	2.75	1.5	1	2	0	0	2	1	0	0	1	1	0	2	1	0	2	1	0	2	1	0	2	1	0	0	0	2	2	1	2	4	3	2	3	4
F26C92	27	2	2	1	2	1	1	1	2	2	1	5	4	4.5	4.5	5	2	0	0	1	2	1	1	1	2	0	2	0	1	1	1	2	2	0	0	1	1	0	0	1	1	3	3	2	2	1	2	2	1
F27A94	25	2	2	1	3	2	4	1	2	2	1	5	3.5	2.75	3.5	1	2	0	0	1	0	1	1	1	1	0	2	0	0	2	2	2	2	0	0	2	1	0	1	1	0	2	4	3	2	0	4	2	1
F28M97	22	2	3	2	1	1	5	1	2	2	2	#NULL!	4.5	4.5	3.5	4	2	1	2	2	1	0	0	2	2	0	2	0	1	2	0	2	2	0	0	2	2	0	0	2	2	0	2	2	1	0	0	1	2
F29I94	25	2	1	1	1	1	1	2	2	2	2	#NULL!	4.5	3.75	2.5	5	2	1	1	2	1	0	0	1	2	0	2	0	0	1	2	2	2	0	0	2	2	0	2	0	1	0	1	2	3	3	4	2	3
F29M64	22	1	2	1	1	1	5	2	2	2	2	#NULL!	4	3	2.5	5	2	1	0	2	1	0	1	2	1	0	1	0	0	1	2	0	0	1	0	1	1	1	1	0	1	1	1	3	2	1	2	1	2
F2C23	26	1	3	2	1	1	5	2	2	2	2	#NULL!	4.5	4.25	2.5	1	2	0	0	1	1	1	1	1	0	1	2	0	0	2	2	0	0	1	0	1	2	1	1	1	1	1	1	2	2	2	3	3	3
F2G61	27	2	3	1	3	2	1	2	2	2	2	#NULL!	4	4.25	4.5	5	2	0	0	2	1	1	0	2	2	2	2	0	1	2	1	2	2	1	0	2	2	0	0	1	2	3	2	3	3	2	0	0	4
F30L95	25	2	3	1	3	2	1	2	2	2	1	3	3.5	3.75	3	4	2	0	1	2	1	1	1	2	2	0	2	0	1	2	0	1	1	0	0	1	1	0	2	1	1	3	3	3	2	2	1	1	2
F31A86	29	2	4	2	1	1	5	2	2	2	2	#NULL!	4.5	5	5	5	2	2	1	2	2	1	1	1	2	1	2	1	2	2	1	1	1	0	0	2	2	0	0	1	1	2	1	2	2	2	0	2	1
F31N60	28	2	2	2	1	1	5	2	2	2	2	#NULL!	4.5	4.5	4	4	2	0	1	2	1	0	1	1	2	1	2	1	1	2	0	2	2	0	0	2	2	0	1	1	2	2	2	3	4	3	3	2	4
F3G54	28	2	2	2	3	2	2	2	2	2	2	#NULL!	5	4.5	4	1	2	0	0	2	0	0	1	1	1	0	2	0	1	2	0	0	1	0	0	1	2	0	2	0	2	2	1	2	3	1	2	3	2
F3R97	22	2	2	1	1	1	5	2	2	2	2	#NULL!	4.5	3.75	3	4	2	2	2	1	1	1	0	2	2	1	2	0	1	2	1	2	0	0	0	2	1	0	2	1	1	3	0	4	3	2	4	3	3
F4A99	21	2	2	1	1	1	1	2	2	2	2	#NULL!	4	4	4	5	2	1	0	1	1	1	1	0	2	0	1	1	1	1	1	2	2	0	0	1	2	0	0	0	1	1	2	3	2	2	4	1	2
F4l94	25	2	2	2	1	1	1	2	2	2	2	#NULL!	3.5	4.5	4	5	2	1	1	2	1	0	0	1	2	0	2	0	1	1	1	2	2	0	0	2	2	0	1	1	2	2	2	3	3	2	2	2	2
F4M95	25	2	2	1	1	1	5	1	2	2	1	5	4	4.25	3.5	5	2	2	2	1	2	1	1	2	1	1	2	1	2	2	2	2	1	0	0	2	2	1	1	1	1	4	3	4	3	1	4	2	2
F5I94	25	2	3	1	3	1	5	2	2	2	2	#NULL!	4	3	2.5	4	1	1	1	1	1	1	0	1	2	1	2	1	1	2	1	1	2	0	0	2	1	0	1	1	2	2	3	3	2	2	2	1	2
F5I94	25	2	3	1	3	1	5	2	2	2	2	#NULL!	4	3	2.5	4	1	1	1	1	1	1	0	1	2	1	2	1	1	2	1	1	2	0	0	2	1	0	1	1	2	2	3	3	2	2	2	1	2
F6M64	21	2	3	1	3	1	4	2	2	2	2	#NULL!	3.5	3.75	4.5	5	2	0	1	2	2	0	1	2	2	1	2	1	2	2	1	0	2	1	0	2	1	0	1	1	2	3	3	3	4	4	1	3	4
F6M70	19	1	2	1	1	1	1	1	2	2	2	#NULL!	4	3.25	3	4	2	0	0	1	1	1	2	0	1	0	2	0	0	1	2	2	1	0	0	2	1	2	1	0	1	2	1	2	3	2	2	2	2
f7c83	29	2	3	2	1	1	5	2	2	2	1	5	4	4	4	5	2	0	2	2	1	2	1	2	2	0	0	1	2	1	0	2	2	0	1	2	2	1	1	1	2	3	2	3	1	2	3	1	2
F7R91	29	2	1	1	1	1	5	2	2	2	1	5	3	3	3	3	2	0	1	1	1	1	1	1	1	0	2	1	1	2	1	1	2	0	1	1	2	1	1	1	1	2	2	2	3	2	2	2	2
F8T90	29	1	3	2	3	2	5	2	2	2	2	#NULL!	4	5	5	5	2	0	0	2	0	0	1	1	1	0	2	0	0	2	2	2	2	0	0	2	1	0	2	1	1	2	2	3	3	2	3	2	2
F9S65	28	2	2	1	1	1	5	1	2	2	1	5	4	4.5	4	5	1	2	0	2	0	1	1	1	2	2	2	1	0	1	1	1	2	0	0	2	1	0	2	0	2	1	3	1	2	2	1	2	2
FFO309	25	1	2	1	1	2	1	1	2	2	1	5	4	2.75	2.5	5	2	0	0	1	2	0	0	1	2	0	2	0	0	1	2	0	2	0	0	2	2	0	0	0	2	1	3	2	3	2	3	2	2
Filippo	23	1	2	2	1	1	3	2	2	2	1	3	4	4	4.5	5	1	0	0	1	0	0	1	0	1	1	2	0	0	2	0	0	1	0	0	1	2	0	1	0	1	1	1	1	2	3	1	3	3
G	28	1	2	1	3	1	5	1	2	2	2	#NULL!	4	4	4	5	2	2	0	0	1	0	0	2	1	0	2	1	1	2	2	1	2	1	0	2	2	0	1	2	1	2	3	2	2	3	1	2	2
G	21	2	4	1	1	1	1	2	2	2	2	#NULL!	3.5	3.5	4	4	2	1	1	1	1	1	1	1	1	1	2	1	1	2	1	1	2	0	1	2	1	0	1	1	1	3	4	3	3	2	2	2	2
G-19-B-98	27	2	2	1	1	1	5	2	2	2	2	#NULL!	3.5	3.25	3	4	2	0	1	2	1	1	2	1	2	0	2	0	0	1	0	1	0	0	0	0	2	0	2	0	2	1	0	2	3	3	3	3	2
G01C99	20	2	4	1	1	1	5	1	2	2	2	#NULL!	4.5	4.75	5	5	2	0	1	2	2	1	1	2	2	1	2	0	1	1	0	2	2	0	1	2	1	0	1	1	2	3	4	4	2	0	2	2	0
G01G57	20	2	2	1	1	1	5	2	2	2	2	#NULL!	4	3.75	2	5	2	1	2	0	1	0	1	2	1	1	2	2	2	1	1	1	1	0	1	1	1	0	1	1	1	1	3	4	2	1	4	1	1
G01M54	24	2	2	1	1	1	1	2	2	2	2	#NULL!	4	3.5	3.5	5	2	0	1	0	1	0	1	1	2	0	2	0	1	1	1	2	2	0	0	1	2	0	1	1	1	0	2	2	1	1	2	1	2
G01N97	22	2	2	1	1	2	5	1	2	2	2	#NULL!	4.5	3.75	3.5	5	2	2	2	0	1	1	1	2	2	2	1	0	1	1	0	2	2	0	2	2	2	0	2	2	1	4	4	4	1	1	4	1	1
G02A90	29	1	2	1	3	1	5	1	2	2	2	#NULL!	4	4.75	4	5	2	1	1	2	1	2	0	2	2	1	2	0	1	1	2	2	2	0	1	2	2	0	0	0	0	3	2	3	2	3	1	2	2
G02m94	26	2	2	1	1	1	5	2	2	2	2	#NULL!	4.5	4.75	4.5	5	1	2	2	1	2	1	1	2	2	1	2	1	1	1	1	2	2	0	0	2	1	0	0	2	2	3	4	4	1	1	4	1	1
G02N01	21	2	2	1	3	1	1	1	2	2	2	#NULL!	4	3.75	4	4	2	2	0	2	1	1	1	0	1	0	2	1	2	1	2	2	0	0	0	2	2	0	2	1	1	3	1	3	2	1	4	3	2
G03A91	29	2	3	2	1	1	5	2	2	2	2	#NULL!	4.5	4.25	3.5	5	1	0	0	2	2	1	1	1	2	0	0	1	2	1	1	2	2	1	1	2	2	0	0	1	2	1	3	3	2	2	0	1	1
G03F60	23	2	2	1	1	1	1	2	2	2	2	#NULL!	4	3.75	3.5	4	2	1	2	2	1	1	1	2	2	0	2	0	1	2	2	2	2	0	0	2	1	0	2	1	1	2	3	3	2	1	1	1	1
G04D95	28	1	2	1	2	4	1	2	2	2	2	#NULL!	3.5	4	3.5	4	2	0	0	1	1	1	2	2	2	1	2	0	1	2	1	1	2	0	0	2	2	1	0	0	2	0	0	1	3	3	2	3	3
G04F69	22	2	2	1	1	1	5	2	2	2	1	5	4	4.25	4.5	5	1	1	0	1	1	0	1	1	2	0	2	0	1	1	0	1	2	0	0	2	1	1	1	1	1	2	1	1	2	2	2	2	2
G04R18	26	2	4	2	1	1	5	2	2	2	2	#NULL!	4	4.5	4	5	2	1	0	1	1	0	1	1	2	1	2	1	0	2	0	2	2	0	1	2	1	1	0	1	1	2	3	2	2	3	1	1	2
G04R65	27	1	4	2	1	1	1	2	2	2	1	5	4	4.25	3.5	5	2	1	0	1	0	1	0	2	1	2	2	0	1	1	1	1	2	0	0	1	1	1	0	1	1	3	2	3	2	2	3	2	2
G05M99	20	2	1	1	3	1	5	2	2	2	2	#NULL!	3.5	4.75	4	5	1	0	1	0	0	0	0	1	2	0	2	0	1	1	2	1	2	0	0	1	2	0	1	1	1	2	3	4	1	1	4	2	1
G06C67	29	1	1	1	1	1	1	1	2	2	1	3	4	4.5	4	5	2	0	1	2	1	1	2	1	2	0	1	0	2	2	0	2	2	0	2	2	1	0	2	1	2	3	2	3	3	2	3	2	3
G06P95	24	2	1	2	1	1	5	1	2	2	1	5	2.5	5	4.5	5	2	0	2	2	1	0	1	2	1	0	2	0	1	1	2	2	2	0	1	2	1	0	0	2	0	1	4	3	1	1	2	2	2
G06P96	24	2	4	1	3	2	5	2	2	2	2	#NULL!	4	3	2	5	2	1	0	2	1	2	0	1	2	0	2	2	1	2	0	0	2	0	1	2	2	0	2	0	2	2	2	1	3	3	3	3	3
G07C61	22	2	2	1	3	2	5	1	2	2	2	#NULL!	4.5	4	3.5	5	1	1	2	1	2	1	0	2	1	1	1	1	1	1	2	1	2	0	0	1	2	1	2	0	0	3	4	4	2	1	3	2	0
G07L85	27	1	1	2	1	1	5	2	2	2	1	3	4	4.25	4	5	2	0	0	0	1	2	1	1	2	1	2	1	0	1	1	1	2	0	0	0	2	2	0	0	2	1	1	2	3	1	3	1	2
G07S96	24	1	2	1	1	1	5	1	2	2	2	#NULL!	4.5	3.75	4	5	2	1	0	2	0	2	2	2	1	1	2	1	1	2	2	1	2	2	1	2	2	0	2	1	1	2	4	3	1	3	4	1	2
G08M83	29	1	2	2	1	1	5	1	2	2	2	#NULL!	4	4	4	4	1	0	0	1	1	1	0	1	2	0	1	0	1	2	0	1	2	0	0	2	2	0	2	0	2	1	2	2	2	2	3	2	2
G09C89	27	1	2	1	1	1	5	2	2	2	1	5	4	4	4	5	2	1	2	1	2	2	1	1	2	2	2	2	2	1	0	2	1	1	1	2	2	0	2	0	2	1	3	1	3	1	3	3	3
G09M96	23	2	4	1	1	2	1	2	2	2	2	#NULL!	5	4.75	4	4	2	2	0	2	1	0	1	1	2	1	2	0	0	2	0	1	2	0	0	2	2	1	2	0	1	2	2	3	2	2	2	2	2
G10A61	29	2	4	2	1	1	5	2	1	2	2	#NULL!	4	4	4.5	5	2	0	0	1	0	0	1	0	2	0	1	0	1	1	1	1	2	0	0	2	1	1	1	0	1	0	1	0	3	3	3	1	3
G10L95	28	2	4	1	3	1	5	2	2	2	1	3	3.5	4.25	3	2	2	2	2	1	1	0	0	2	2	1	0	1	2	0	2	2	2	0	0	2	1	0	2	2	0	4	4	4	1	0	4	1	0
G10R95	25	2	2	2	1	1	3	2	2	2	1	3	4	3	3	5	2	0	0	1	1	1	0	0	2	0	2	0	0	2	1	1	2	0	0	2	2	0	2	0	2	2	1	1	2	2	0	3	3
G11D97	22	2	2	1	3	1	5	1	2	2	2	#NULL!	4	3.75	2.5	5	2	0	0	1	0	0	2	2	1	0	2	0	2	2	0	1	2	0	0	2	1	0	0	2	1	1	2	2	2	1	2	2	1
G11G98	21	1	2	2	2	1	1	1	2	2	2	#NULL!	4	3.75	3.5	4	2	1	1	0	1	1	1	2	2	2	1	1	1	1	2	2	0	0	1	2	2	0	1	0	0	3	3	3	3	2	2	2	2
G11M55	24	1	2	2	2	4	2	2	2	2	2	#NULL!	4	4.75	3.5	5	2	1	0	1	1	1	1	1	2	2	2	0	0	1	1	1	2	1	0	2	1	0	1	0	1	2	1	3	2	2	1	2	3
G12C69	23	2	2	1	1	1	5	2	2	2	1	5	4	4	4	4	2	2	0	1	2	1	0	1	2	1	1	0	0	2	1	1	2	0	0	2	2	0	1	0	1	2	3	3	3	3	3	3	3
G12G96	23	2	2	1	1	1	1	2	1	2	2	#NULL!	4	4	4	5	2	1	1	1	1	0	1	1	2	1	2	1	2	1	1	1	1	0	1	2	2	0	1	1	2	3	3	3	3	2	2	2	3
G12M67	24	1	2	1	1	1	5	2	2	2	2	#NULL!	4.5	3	3	4	2	0	0	2	0	1	2	0	2	0	2	0	0	2	1	0	2	0	0	1	1	2	0	0	1	0	0	2	2	2	1	3	3
G12M96	23	2	2	1	1	1	1	1	2	2	2	#NULL!	3.5	4.5	4.5	5	2	0	0	1	1	0	1	2	2	0	1	1	2	0	1	1	2	0	1	2	2	0	0	2	1	2	3	4	0	0	0	0	0
G12P93	26	2	3	2	1	1	3	2	2	2	2	#NULL!	4.5	3.5	3	5	2	1	0	2	0	1	2	0	2	1	2	0	1	2	0	0	2	1	0	2	2	0	2	0	2	1	1	2	4	3	1	3	3
G13C12	28	2	2	1	1	1	1	1	2	2	1	5	3.5	3.25	3.5	5	2	0	2	1	2	0	1	2	2	1	2	2	2	2	2	2	2	0	0	2	1	0	1	2	1	2	2	3	2	1	2	2	2
G13E95	24	2	3	1	1	2	1	2	2	2	2	#NULL!	4	4.5	4	5	2	1	1	2	1	1	1	1	2	1	2	0	1	2	1	1	2	0	0	2	2	0	1	0	1	2	2	4	4	2	2	2	2
G13P93	27	2	3	2	1	1	4	1	2	2	2	#NULL!	3.5	3.25	4	5	2	1	1	2	0	1	1	1	2	0	2	0	0	2	0	1	2	0	0	2	2	0	2	0	2	2	2	2	3	3	2	3	3
g13r95	28	1	2	1	1	1	1	2	2	2	2	#NULL!	3.5	3.25	2.5	4	1	1	0	2	2	1	1	1	2	1	2	0	1	2	2	2	2	0	0	1	2	0	0	1	1	2	3	2	1	1	3	1	1
G14A85	28	2	4	2	1	1	5	1	2	2	2	#NULL!	3.5	4.75	4.5	5	2	0	0	1	1	1	1	1	2	1	2	2	2	1	1	2	1	0	0	2	1	0	2	1	1	1	3	2	3	2	2	2	2
G14E91	29	2	2	2	1	1	5	1	2	2	2	#NULL!	4.5	4.5	4.5	5	2	1	2	2	2	1	1	1	2	1	2	0	1	2	0	0	2	0	0	2	1	0	1	2	2	1	3	3	3	2	3	2	2
G14G93	28	1	2	2	1	1	4	2	2	2	2	#NULL!	3.5	4.25	4	5	2	2	1	2	1	1	2	1	2	1	2	0	1	2	1	1	2	0	0	2	1	0	0	1	1	2	1	2	3	3	1	3	3
G14G96	28	2	4	1	1	1	1	2	2	2	2	#NULL!	4.5	4.75	4.5	5	2	1	2	2	1	1	0	1	2	1	2	0	1	2	1	2	2	0	0	2	2	0	1	1	2	2	3	3	2	1	2	2	0
G14P00	28	2	2	1	1	1	2	2	2	2	1	5	3.5	3.25	3	5	2	2	0	2	2	0	0	2	2	1	2	2	1	2	2	2	2	0	0	2	1	0	2	0	1	4	3	3	3	2	2	3	3
G14S71	28	2	2	1	1	1	2	2	1	2	2	#NULL!	5	5	5	5	2	1	0	1	1	0	1	2	2	0	2	0	2	2	1	0	2	0	0	2	2	0	2	1	1	2	1	4	2	3	3	2	2
G15S99	20	2	2	1	3	1	2	2	1	2	2	#NULL!	3	3.75	2	5	2	0	0	1	2	1	2	2	2	1	1	0	2	1	1	1	1	0	0	2	1	0	1	2	2	4	4	4	1	0	3	1	0
G16C85	27	1	4	2	1	1	1	1	2	2	1	5	4	3.25	3.5	5	1	0	2	1	2	2	1	2	1	0	2	0	2	1	2	1	1	0	0	1	2	0	0	1	0	3	4	3	2	1	3	2	2
G16C95	24	2	2	1	1	1	5	2	1	2	1	3	5	3.5	2	5	2	0	2	2	1	1	1	2	2	0	2	0	2	2	0	1	0	0	0	2	2	0	2	1	2	3	3	3	3	3	2	4	3
G17A59	27	1	2	2	2	4	4	2	2	2	2	#NULL!	5	5	5	5	2	2	1	0	1	1	1	2	2	2	2	1	1	2	2	2	2	0	0	2	2	0	1	2	1	4	2	4	3	1	4	1	1
G17A68	23	2	2	1	3	1	4	2	2	2	2	#NULL!	4.5	5	5	5	2	0	0	1	1	0	0	1	2	0	2	0	0	2	0	0	2	0	0	2	1	0	1	1	1	2	3	3	3	2	1	3	2
G17C94	26	2	2	1	1	1	1	1	2	2	1	5	4.5	4	4	5	2	0	0	1	2	1	2	2	2	0	2	0	2	1	2	2	2	0	0	2	2	1	0	2	0	2	3	3	1	0	1	1	1
G17C98	21	1	4	1	1	1	1	1	2	2	2	#NULL!	4.5	3.25	3	4	2	1	0	1	1	0	2	2	2	0	2	0	1	1	2	2	2	2	0	2	1	0	0	1	1	1	1	1	2	2	2	2	1
G17D74	20	2	3	1	3	4	5	2	2	2	2	#NULL!	3.5	3.25	3	2	1	2	1	0	1	0	1	2	2	0	2	1	2	1	2	2	1	0	0	2	1	0	2	1	0	2	2	4	1	1	0	1	1
G17M73	22	1	4	1	1	1	1	2	2	2	2	#NULL!	4	4.5	4.5	5	2	0	0	2	2	1	2	2	2	1	2	0	2	2	2	1	1	0	0	2	2	0	0	1	1	4	4	4	0	0	4	0	0
G18A56	29	1	2	2	1	1	5	2	2	2	1	1	3.5	4.5	3.5	5	2	2	2	2	2	2	1	2	2	2	2	0	1	2	2	2	2	1	0	2	2	0	0	0	1	2	3	3	2	1	3	0	2
G18A96	23	2	4	1	3	2	4	1	1	2	1	5	3.5	4.5	4	5	2	1	0	2	0	0	1	1	2	1	2	1	0	2	1	1	2	1	0	2	2	0	0	0	1	1	0	2	1	3	3	3	3
G18G60	24	2	2	1	3	1	5	2	2	2	1	5	4	4.75	3.5	5	2	2	2	1	2	1	1	2	2	2	2	1	2	1	1	2	2	0	1	2	2	0	0	2	1	4	3	4	1	3	4	1	2
G18G96	23	1	4	1	3	2	1	2	2	2	2	#NULL!	3	3	3	2	2	0	0	2	0	0	2	1	2	0	2	0	1	1	1	1	2	0	1	1	2	0	1	0	1	2	3	2	2	1	3	2	2
G18M59	20	2	2	1	1	1	4	2	2	2	2	#NULL!	3.5	3.75	3	4	2	1	1	0	0	0	1	1	1	0	2	1	1	1	2	1	1	0	0	1	2	0	1	0	1	1	2	1	3	1	3	2	1
G18M94	25	1	2	1	3	2	5	1	2	2	2	#NULL!	5	2	2	1	2	0	2	1	1	0	1	2	2	1	2	0	1	2	1	2	2	0	0	1	2	0	0	1	2	1	0	2	3	3	1	3	3
G18P1989	26	2	2	1	3	2	1	1	1	2	1	3	3.5	4.5	3.5	5	2	2	1	2	1	1	1	2	2	2	2	0	0	0	2	2	2	0	1	2	1	1	2	0	0	1	2	1	4	0	4	4	1
G18P96	23	2	2	1	3	1	2	2	2	2	2	#NULL!	3.5	2.75	3	4	2	0	1	1	0	1	0	1	1	0	2	0	1	2	2	0	2	0	0	0	1	1	1	1	1	3	4	3	3	4	4	0	0
G18S64	29	2	1	2	2	4	2	1	2	2	2	#NULL!	4.5	4.75	3.5	5	2	0	1	2	1	1	1	2	2	1	2	0	1	2	1	0	2	0	0	2	1	0	2	0	2	0	0	3	3	2	0	3	3
G18S92	28	1	2	2	2	2	5	2	2	2	2	#NULL!	4	4	3.5	4	2	0	0	2	0	0	2	1	2	0	2	0	0	1	0	0	2	0	0	1	1	0	0	0	2	1	1	3	3	3	3	2	3
G19C64	23	2	4	1	3	1	1	2	2	2	2	#NULL!	5	4	4	5	2	0	0	2	0	0	1	1	2	0	2	0	0	2	0	1	2	0	0	2	2	0	0	0	1	2	3	3	1	0	3	2	2
G19P21	24	2	2	1	1	1	5	2	2	2	2	#NULL!	4.5	3.75	3	5	2	0	0	2	1	0	2	1	2	0	2	1	0	2	0	0	2	0	0	2	2	0	1	0	2	1	3	4	3	2	4	2	2
G19P99	20	2	2	1	3	1	1	2	2	2	1	5	4	3.25	1.5	2	1	0	0	1	1	0	1	1	1	0	2	1	0	2	0	0	1	0	0	1	1	0	1	0	2	2	1	3	2	1	2	2	2
G1C93	26	2	1	1	4	1	5	2	2	2	2	#NULL!	4	2.75	2	4	2	0	0	1	0	1	1	1	2	0	2	0	0	2	0	0	2	0	0	2	1	0	0	0	2	2	0	2	4	2	1	4	3
G1D98	28	2	2	1	1	1	1	2	2	2	1	5	4	4	4	4	2	0	0	2	1	0	1	2	1	0	2	0	1	1	0	2	1	0	0	2	2	0	0	2	0	0	3	3	1	1	4	0	1
G1E99	20	2	2	1	1	1	5	1	2	2	1	5	3.5	4.25	2.5	4	2	1	1	2	1	1	1	2	2	2	2	0	1	1	1	1	2	0	0	2	1	0	2	1	1	1	1	4	2	1	4	4	1
G20C00	28	1	2	1	1	2	2	2	2	2	1	5	3.5	2.75	3	4	2	1	0	2	1	0	1	1	2	1	1	0	2	1	1	1	1	1	1	1	2	0	2	1	1	3	3	3	2	4	3	2	3
G20E98	21	1	2	1	1	1	1	2	2	2	2	#NULL!	4	4	4	2	2	0	0	1	2	1	1	1	2	1	2	0	0	1	0	1	1	0	0	2	2	0	1	1	1	1	3	3	2	2	4	2	1
G20G63	29	2	1	2	2	4	1	2	2	2	2	#NULL!	4.5	3.75	3	4	2	0	1	2	1	1	2	2	2	1	2	0	0	2	0	1	2	0	0	1	1	1	1	1	2	1	1	1	3	2	2	2	3
g20n46	22	1	3	2	1	1	5	2	2	2	2	#NULL!	4	4.5	4	5	1	2	1	1	2	1	1	1	2	1	2	0	0	2	1	2	2	1	0	2	0	0	2	1	1	1	1	1	2	2	1	1	2
G21G58	22	1	4	1	1	1	1	2	2	2	1	1	3.5	4	3.5	5	2	1	2	2	1	1	1	1	2	0	2	0	0	2	1	1	2	0	0	2	1	1	0	0	1	1	2	1	3	1	1	1	2
G21I71	24	2	4	1	2	1	3	1	2	2	2	#NULL!	4.5	4.75	4	5	2	1	1	1	1	0	1	2	2	0	2	0	1	2	0	0	2	0	0	2	1	0	1	1	1	2	2	4	3	2	4	2	3
G21L61	24	2	3	1	1	1	5	2	2	2	2	#NULL!	4.5	3.5	2.5	4	2	0	0	2	0	0	1	1	2	1	2	0	0	2	0	2	2	0	0	2	1	0	1	1	1	1	0	2	4	3	3	2	2
G22A95	24	1	2	1	1	1	3	2	2	2	1	3	4.5	1.5	1.5	3	2	0	0	0	0	1	0	1	1	0	2	0	0	2	1	0	0	0	0	1	2	0	1	0	2	3	3	4	3	2	4	2	1
G22G49	28	2	4	2	1	1	1	1	2	2	2	#NULL!	4	3	2.5	4	2	1	1	1	1	0	2	1	2	1	2	0	0	1	0	2	2	0	1	2	2	0	1	2	2	0	1	1	2	1	0	2	2
G22N72	22	2	2	2	1	1	1	2	2	2	1	3	4.5	4.75	4.5	5	2	0	0	1	0	0	0	1	2	1	2	0	0	1	1	0	2	0	0	2	2	0	1	0	1	1	2	0	2	2	3	1	1
G22P65	28	2	2	1	1	1	5	2	2	2	2	#NULL!	4	3.25	3	5	2	0	0	1	0	1	0	1	2	0	2	0	0	1	0	0	2	0	0	2	2	0	1	0	1	2	2	3	2	1	2	2	1
G22P95	24	2	1	1	3	2	2	2	2	2	2	#NULL!	4	4	2	4	2	0	0	2	0	0	2	2	2	0	2	0	0	2	1	1	2	0	0	2	1	0	0	0	1	3	4	4	2	0	1	1	0
G22R30	19	2	2	1	1	1	1	1	2	2	2	#NULL!	4	3.75	3.5	4	2	1	0	2	1	0	1	1	2	1	2	0	0	2	1	1	2	0	1	2	1	0	1	0	0	1	2	2	2	2	2	2	2
G23A94	25	2	2	1	1	1	5	2	2	2	1	5	4.5	3.25	3	2	2	0	2	2	0	1	2	0	2	1	2	0	0	2	0	1	2	0	0	2	2	0	1	0	2	3	3	4	3	2	2	3	3
G23C98	21	2	2	1	1	1	1	2	2	2	2	#NULL!	4	4.75	4.5	5	2	1	0	0	2	2	0	2	2	2	2	2	2	2	1	2	2	0	1	2	1	0	2	2	2	3	4	4	2	1	4	2	2
G23D61	28	2	2	1	1	1	5	2	2	2	2	#NULL!	4	3.75	4	5	1	0	1	1	2	1	0	1	1	0	1	0	0	2	0	2	2	0	0	1	2	0	2	0	2	2	3	2	1	0	0	2	2
G23E95	24	2	2	2	1	1	1	2	2	2	2	#NULL!	4	4.25	4	4	2	1	0	1	0	0	1	0	1	1	2	0	0	1	0	0	2	0	0	2	1	0	1	0	2	2	1	1	4	3	1	2	2
G23G99	20	2	3	1	3	1	5	2	2	2	1	5	4	3.75	3	5	2	1	0	2	1	0	2	2	1	1	2	0	0	2	1	1	2	0	0	2	2	0	1	1	2	3	4	3	2	2	3	1	2
G23P95	25	2	2	1	1	1	5	2	2	2	2	#NULL!	4.5	5	5	5	1	0	0	1	0	0	2	2	2	0	2	1	1	1	1	2	1	0	0	2	2	0	0	1	2	3	3	4	3	1	0	1	2
G23V92	28	1	3	1	3	2	5	2	2	2	1	3	4	4.75	4	5	2	1	0	1	0	0	1	1	2	0	2	1	0	2	1	0	2	0	0	2	2	0	0	0	2	1	1	3	3	3	2	2	3
G24F60	28	2	3	1	3	1	5	2	1	2	1	5	4.5	4	2.5	5	2	0	1	2	2	1	0	2	2	1	2	1	0	2	1	2	2	0	0	1	2	0	0	0	1	4	4	4	2	1	3	1	0
G24L91	28	2	2	2	1	1	3	2	2	2	2	#NULL!	4	3.25	2.5	4	1	2	0	2	1	0	1	1	2	0	2	1	1	2	1	1	2	0	0	2	2	0	2	0	2	1	1	2	3	2	3	3	3
G24N97	28	2	4	1	1	1	4	2	2	2	2	#NULL!	4	4	4	5	2	0	2	2	2	0	1	2	2	1	2	0	1	2	1	0	2	0	0	2	2	0	0	0	1	3	4	4	2	1	3	2	0
G24P59	27	2	2	2	1	2	5	2	2	2	2	#NULL!	2.5	4	4	5	2	1	0	0	1	1	0	1	2	1	2	2	1	2	2	2	2	0	0	2	1	1	1	2	1	4	4	4	2	2	4	2	2
G24S91	28	2	2	2	1	1	5	1	2	2	2	#NULL!	4	3.25	3	4	2	0	0	2	1	0	1	1	1	1	2	1	0	2	1	1	2	0	0	2	2	0	2	1	1	0	1	2	3	2	2	3	3
G24T89	26	2	2	2	1	1	2	1	2	2	2	#NULL!	5	5	3.5	5	2	0	1	2	1	1	2	2	1	1	2	1	1	2	2	0	0	0	0	1	2	1	0	1	1	1	4	4	2	0	4	1	1
G25F91	28	2	2	2	1	1	5	1	2	2	1	3	4	5	5	5	2	1	2	1	1	0	2	1	2	0	2	1	1	2	2	1	2	0	0	2	2	0	1	1	1	2	2	2	3	2	2	3	3
G25F97	28	2	4	1	1	1	1	2	2	2	2	#NULL!	4	4	4	5	2	1	1	2	0	0	1	1	2	1	2	1	1	1	1	1	2	0	0	2	1	0	0	0	1	1	1	2	2	1	1	2	3
G25L00	19	2	2	1	1	1	5	2	2	2	2	#NULL!	4.5	3	3	2	2	1	0	1	0	0	1	1	2	1	1	0	1	1	0	1	2	1	2	2	2	0	1	1	2	1	2	3	3	2	3	1	2
G25L73	19	1	2	1	1	1	1	2	2	2	2	#NULL!	4	3.25	2.5	3	2	0	0	1	0	0	1	0	1	0	1	0	0	2	0	1	2	0	0	1	1	0	1	0	1	1	1	1	3	2	0	2	3
G25M63	26	1	2	2	1	1	5	2	2	2	1	3	4	2.75	2	5	1	2	0	0	0	1	0	1	1	0	2	1	0	2	1	0	1	0	0	1	2	0	1	0	2	0	1	1	4	3	3	2	2
G25M92	27	1	3	2	2	2	5	2	2	2	2	#NULL!	4.5	4.25	5	5	1	1	0	2	0	1	0	2	2	0	2	0	0	2	2	2	2	0	1	2	1	0	0	1	0	4	4	4	2	2	4	2	2
G25S00	19	2	2	1	3	2	2	2	2	2	1	5	4.5	3	1.5	5	2	0	0	1	0	1	1	1	1	0	2	1	0	2	0	1	2	0	0	2	1	0	2	0	2	3	2	3	3	2	2	2	1
G26E96	23	2	2	1	1	1	5	1	2	2	1	5	4	4.5	4	5	2	1	1	2	0	0	0	1	1	0	2	0	1	2	1	1	2	0	0	1	1	0	0	1	1	2	3	2	3	2	1	1	2
G26F94	28	2	2	2	1	1	5	2	2	2	1	5	3	4.5	4	4	2	1	0	2	0	0	1	1	1	0	1	0	0	1	1	2	2	0	0	1	2	0	1	1	2	1	0	1	3	3	2	3	3
G26O94	28	2	3	2	3	2	5	2	2	2	2	#NULL!	4	4.75	4	4	2	0	1	2	0	0	1	1	2	0	2	0	0	2	0	0	2	0	0	2	2	0	1	0	2	2	2	1	3	3	1	2	2
G26R99	21	2	1	1	3	1	5	2	2	2	1	5	4.5	3.5	2.5	5	2	0	1	2	0	0	1	2	2	0	2	1	1	1	1	2	2	0	1	2	2	0	0	2	2	2	3	3	3	1	2	2	1
G27A62	25	2	2	1	1	1	5	1	1	2	1	5	5	4.75	4	5	2	0	1	2	1	0	2	2	2	0	2	1	0	2	0	2	2	0	0	2	2	0	1	0	2	2	3	2	3	3	3	2	1
G27E70	27	2	4	1	1	1	5	2	2	2	2	#NULL!	4	4.25	4	5	2	0	1	1	1	0	1	1	1	1	1	1	1	1	2	0	2	1	1	1	0	0	1	1	1	1	3	1	2	0	2	2	2
G27E91	28	2	2	2	1	1	5	2	2	2	2	#NULL!	3.5	4.5	4	5	2	0	1	2	1	2	1	2	2	0	2	0	0	1	0	2	2	0	0	2	2	0	2	1	2	3	3	3	3	2	4	2	2
G28A66	24	1	4	1	3	4	1	1	2	2	2	#NULL!	4	4	3.5	5	2	1	0	2	0	0	2	1	2	0	2	0	1	2	2	2	2	0	0	2	2	0	0	0	1	1	0	2	2	1	3	3	2
G28B66	28	2	2	1	1	1	5	2	2	2	1	5	4.5	3	2	4	1	2	1	2	1	1	0	2	2	1	2	1	1	1	1	0	2	0	0	1	1	0	2	1	1	1	3	4	2	2	4	2	2
G28S64	28	1	2	1	1	2	1	1	2	2	2	#NULL!	5	4.25	2.5	4	2	1	0	0	1	0	0	2	2	0	2	2	1	2	0	0	2	0	0	2	1	0	1	0	2	3	3	3	4	4	2	4	4
G29A69	24	2	2	1	1	1	5	2	2	2	2	#NULL!	4.5	3.25	3	4	2	1	1	2	0	0	1	1	2	1	2	0	1	2	1	1	2	0	0	2	1	0	1	1	1	3	1	2	2	1	2	2	2
G29I94	25	2	2	2	1	1	5	2	2	2	2	#NULL!	4	5	5	5	2	0	0	0	1	0	0	1	2	0	2	0	0	2	0	0	2	0	0	2	2	0	0	1	1	3	1	3	4	2	2	3	3
G29L96	28	2	2	1	3	1	1	1	2	2	2	#NULL!	4	4	4	5	2	2	0	2	1	1	1	2	2	2	2	1	2	2	2	1	2	0	0	2	2	0	1	1	2	1	3	2	3	2	3	2	2
G29R91	28	1	1	2	2	2	5	2	2	2	2	#NULL!	2.5	3.25	3	4	2	1	0	2	0	1	1	2	1	1	1	0	0	1	1	2	1	0	0	1	2	0	1	0	1	1	3	4	2	2	2	2	2
G2A94	25	1	2	2	1	1	1	2	2	2	2	#NULL!	4	4.75	4.5	5	2	1	0	2	2	2	1	2	2	1	2	0	1	1	0	2	2	0	1	2	2	0	0	1	2	2	1	1	3	2	0	2	3
G2P61	26	2	2	2	1	1	5	2	2	2	2	#NULL!	3.5	4.25	4	5	1	1	1	2	1	1	1	2	2	0	2	0	1	1	1	1	1	0	1	2	1	1	1	1	1	3	3	3	2	2	3	2	2
G2P62	23	1	2	1	3	1	1	2	2	2	1	5	3.5	3.5	3.5	5	2	0	0	0	0	0	1	1	2	0	2	0	0	2	0	0	2	1	1	1	2	0	0	0	2	3	2	4	2	3	2	2	2
G30A98	21	2	2	1	1	1	5	1	2	2	2	#NULL!	5	4.25	4	5	2	1	2	2	2	0	1	2	2	1	2	0	2	2	2	1	2	0	0	2	1	0	1	2	0	4	4	4	1	1	3	1	2
G30M70	23	2	4	1	1	1	1	1	2	2	2	#NULL!	4	4.25	3.5	4	2	0	0	2	1	0	0	0	2	0	2	1	1	1	0	2	2	0	0	2	0	0	0	0	2	2	1	3	3	2	2	2	3
G31r95	25	2	2	1	1	1	5	2	2	2	2	#NULL!	4.5	3.75	3	5	2	0	1	2	0	0	1	1	2	0	2	0	0	2	1	1	2	0	1	1	2	0	1	0	1	1	0	1	2	1	3	2	2
G31R98	21	2	1	1	1	2	1	2	2	2	1	1	3.5	4.25	3.5	5	1	1	0	2	0	1	1	0	2	0	2	1	1	2	1	0	2	0	0	2	1	0	0	1	1	0	2	1	3	2	2	4	3
G46M56	28	2	2	1	3	1	5	2	2	2	2	#NULL!	4	4.75	4	5	2	1	0	1	2	1	1	2	2	0	2	0	1	2	2	2	1	0	0	2	2	1	1	0	0	2	3	4	2	0	4	1	0
G4M68	24	2	2	2	1	1	5	2	2	2	2	#NULL!	4	4	3.5	5	2	1	1	2	0	0	1	1	2	1	1	0	0	2	1	1	2	0	0	2	1	0	2	0	1	2	2	3	4	4	2	1	2
G53A55	28	1	3	1	3	1	1	2	2	2	2	#NULL!	4.5	3	3	5	2	0	1	1	1	1	1	1	2	1	2	0	0	1	2	1	1	0	0	2	2	0	0	0	1	0	1	3	2	2	3	2	3
G57P59	26	1	2	2	1	1	1	2	2	2	2	#NULL!	4.5	5	4.5	5	2	0	0	2	0	0	2	0	2	0	2	0	0	2	2	1	2	0	0	2	2	0	1	0	2	1	3	1	2	3	1	4	3
G5C66	24	1	2	1	1	1	3	2	1	2	2	#NULL!	3.5	4.25	4	4	2	0	2	2	0	1	1	2	1	0	2	0	2	2	1	2	2	0	0	1	2	0	1	1	1	3	4	4	2	1	4	0	1
G5l73	24	2	3	1	1	1	1	2	2	2	1	5	4	4.25	4	5	1	1	2	2	2	1	0	2	2	1	2	1	1	1	1	1	2	0	1	2	1	0	2	1	2	3	3	4	3	2	2	2	2
G5P1996	23	2	4	1	3	4	5	2	2	2	2	#NULL!	5	4.75	4.5	5	2	1	1	2	2	1	0	1	2	1	2	0	1	2	1	1	2	0	1	2	1	0	1	2	1	2	3	2	2	2	3	2	2
G5T93	26	2	2	1	1	1	5	2	2	2	2	#NULL!	3.5	4.75	4.5	5	2	0	0	2	1	1	2	0	2	0	2	0	0	1	2	1	2	0	0	2	2	0	1	0	1	2	3	3	2	1	3	2	1
G62M62	24	2	1	1	3	2	5	2	2	2	2	#NULL!	4.5	4.5	4	4	2	1	0	2	0	0	2	1	2	1	2	0	1	2	0	1	2	0	0	2	1	0	1	1	2	2	4	3	2	1	2	1	1
G66B66	27	1	2	2	1	1	1	2	2	2	2	#NULL!	5	5	5	5	2	2	2	0	2	2	1	2	2	2	0	1	1	1	1	2	2	1	2	2	2	0	1	2	2	4	4	4	2	2	2	1	3
G6F96	23	1	2	1	1	1	1	2	2	2	1	5	4	2.5	1.5	4	2	2	0	1	2	1	2	1	1	1	2	0	1	1	2	2	2	0	2	2	1	0	0	0	1	2	3	4	2	1	3	1	2
G6R60	26	2	2	2	1	1	5	2	2	2	2	#NULL!	4	4.75	4	5	2	2	0	1	2	1	1	2	1	0	1	1	1	2	2	1	2	0	0	2	1	0	1	0	2	2	3	3	3	1	2	3	2
G7A98	21	1	4	1	3	2	1	2	2	2	1	5	4	4	3.5	2	2	0	0	1	0	1	1	1	2	0	1	0	0	2	1	0	2	0	0	2	1	0	0	0	2	1	1	2	3	3	1	2	2
G7R89	26	2	1	1	1	1	5	2	2	2	1	1	3.5	3.25	3.5	5	2	1	0	1	0	0	0	1	2	0	2	0	0	2	1	1	2	0	0	2	2	0	2	0	1	2	1	3	4	3	4	2	3
G8M58	26	2	2	1	3	1	1	1	1	2	1	5	4	4	4	5	2	1	1	2	2	0	2	2	2	0	2	0	0	1	2	2	2	0	0	2	2	0	2	1	0	2	3	3	2	1	2	2	2
G8V94	26	2	2	2	3	2	3	1	2	2	1	5	3.5	3.5	3.5	4	2	1	0	2	2	1	2	2	2	1	2	0	2	2	1	2	1	0	0	2	1	0	2	1	1	3	3	4	1	1	2	1	1
G99	20	2	2	2	1	1	1	2	2	2	2	#NULL!	4	4.5	4.5	4	0	0	0	0	0	0	0	0	0	0	0	2	1	2	1	1	2	1	2	2	1	1	1	1	1	3	2	2	3	3	2	2	2
G9C63	19	2	2	1	1	1	5	2	2	2	2	#NULL!	4.5	4	3.5	4	1	1	0	0	1	0	0	1	2	1	2	0	1	1	0	2	1	0	0	1	2	0	0	1	2	4	2	4	1	0	2	2	1
G9L95	25	2	3	1	1	1	1	2	2	2	1	5	3.5	3	3	5	2	1	2	2	2	2	1	2	2	1	1	0	2	1	1	1	2	0	1	2	1	1	1	2	1	4	4	4	1	0	3	1	1
GI28GI98	28	1	1	2	1	1	4	2	2	2	1	5	4.5	4	4	5	2	1	0	2	1	1	1	1	1	0	2	0	0	2	0	0	1	0	0	1	2	1	1	0	1	1	1	2	4	3	3	2	3
Giovanni orsini 15/07/97	22	1	3	1	3	1	5	2	2	2	2	#NULL!	5	4.5	4	5	2	1	1	1	1	1	2	2	2	1	2	1	0	2	0	1	2	0	0	2	1	1	1	1	2	0	0	3	3	3	3	1	2
Giu596	23	2	2	2	1	1	1	2	2	2	2	#NULL!	4.5	4.75	4.5	5	1	1	0	1	2	0	2	2	2	0	1	0	0	1	0	2	1	0	0	2	1	1	2	2	1	0	1	3	3	3	1	3	2
Giulia17	21	2	2	1	3	1	4	2	2	2	2	#NULL!	4.5	4.25	4	5	2	0	0	2	1	0	1	2	2	1	2	1	0	1	0	1	2	0	1	2	2	1	1	2	2	3	2	3	2	1	3	1	1
Gtprooo	29	1	2	2	1	1	5	1	2	2	2	#NULL!	4.5	4.75	4.5	2	2	1	2	2	1	0	1	2	2	1	2	1	0	2	2	2	1	0	1	2	1	0	0	2	0	3	2	3	3	3	4	2	3
H00G18	28	2	2	1	4	3	3	1	1	2	1	5	2.5	3.75	3.5	5	2	2	1	2	0	0	1	1	2	1	2	0	0	1	1	1	2	0	0	2	1	0	1	0	1	1	3	2	3	1	2	3	1
I06M97	22	2	1	1	1	2	1	1	2	2	2	#NULL!	4	3.5	3	1	2	0	0	2	0	0	1	1	2	0	2	0	0	1	0	2	2	0	1	2	2	0	0	1	2	2	2	2	3	1	3	2	2
I12D91	29	1	2	1	2	4	5	2	2	2	2	#NULL!	4	3.25	3	3	2	0	0	0	0	1	0	1	2	0	1	1	0	2	1	1	2	0	0	0	2	0	2	1	2	0	2	2	3	2	1	2	2
I17R74	22	1	1	1	3	1	5	2	2	2	2	#NULL!	4.5	3.25	2	4	1	2	0	1	1	1	0	1	1	1	2	1	1	1	1	1	1	1	0	1	2	0	2	0	1	1	0	3	2	1	2	1	1
I24L88	28	2	2	2	2	4	1	2	2	2	2	#NULL!	3.5	4.25	3	5	1	0	1	1	0	1	1	2	1	0	2	0	1	2	1	0	1	0	0	1	1	0	2	1	1	3	4	4	1	1	4	1	1
I30P96	23	2	2	1	1	1	5	2	2	2	2	#NULL!	4.5	4.75	4.5	5	2	1	0	1	2	0	0	2	1	0	2	1	2	2	2	2	1	0	0	1	2	0	0	2	0	2	4	4	0	0	3	0	1
I3A98	21	2	2	1	3	2	4	2	1	2	2	#NULL!	4	3.75	3	4	2	1	0	1	0	0	0	1	2	2	1	0	0	2	2	0	2	0	0	2	1	0	0	0	1	2	3	3	2	1	3	1	1
IDM07F97	22	1	2	1	3	2	5	1	2	2	1	5	4	3.25	3	5	2	1	1	1	0	1	1	0	1	0	2	0	0	1	1	0	1	0	0	2	2	0	1	0	1	1	2	1	3	3	0	1	1
IOETE3MSC	28	1	1	1	1	1	1	2	2	2	2	#NULL!	4.5	2.75	3	4	2	0	0	2	0	0	2	1	1	1	2	0	0	1	0	1	1	0	0	2	2	0	1	0	1	2	1	2	3	3	1	2	2
J_13M90	29	2	2	1	3	2	2	2	2	2	2	#NULL!	4	3.5	2	4	2	0	0	2	0	0	1	0	2	0	2	0	0	2	0	1	2	0	0	2	2	2	2	0	2	3	3	1	4	2	2	3	3
J02G91	29	1	2	2	1	1	1	2	2	2	2	#NULL!	4	3.25	2.5	4	1	0	0	0	0	1	1	1	2	1	2	0	1	1	2	1	1	0	1	2	1	0	1	1	1	2	3	1	1	1	2	0	1
J07P00	19	2	2	1	4	1	5	1	2	2	2	#NULL!	3.5	3.5	3.5	4	1	0	1	1	1	1	1	1	2	1	2	1	1	1	0	1	2	1	1	1	1	1	2	1	1	2	3	3	2	1	3	2	2
J12C91	28	2	2	1	2	4	4	2	2	2	1	5	4	4.5	4.5	5	2	1	0	2	1	1	0	2	1	0	2	0	1	2	2	2	2	1	1	2	0	2	2	2	1	3	4	4	3	0	4	1	1
J23P67	28	1	2	2	4	1	1	1	2	2	2	#NULL!	4	2.75	2	2	2	0	0	1	0	1	0	0	2	0	2	0	0	2	0	0	2	0	0	2	2	0	1	0	2	0	0	1	4	3	0	3	3
J27b67	28	2	2	2	3	2	4	2	1	2	2	#NULL!	3	4	5	5	2	2	2	2	2	0	2	2	2	2	2	2	2	2	2	2	2	0	0	2	2	2	2	0	0	3	1	4	4	4	2	3	3
k03k91	28	2	2	2	2	1	1	2	2	2	2	#NULL!	4	3.5	3	4	1	0	0	1	2	1	0	1	1	0	0	1	0	1	2	1	1	0	0	1	2	0	0	0	0	2	0	3	1	0	3	0	3
k09n92	28	2	2	2	1	1	5	2	2	2	2	#NULL!	3	3.5	3.5	4	2	0	0	1	0	1	1	1	1	0	2	0	0	2	0	0	2	0	0	1	2	0	0	1	2	1	3	2	3	2	2	2	2
K19S65	28	2	2	2	1	1	5	2	2	2	2	#NULL!	4	4	4	4	2	2	2	2	2	2	2	2	1	1	1	1	2	2	1	2	2	2	2	1	1	2	2	2	2	3	3	3	3	3	3	3	2
K24H88	27	2	2	2	1	1	5	2	1	2	2	#NULL!	3	3.25	3.5	4	1	2	0	1	1	0	1	1	2	1	2	1	1	2	2	1	2	1	0	1	1	1	1	0	1	2	3	3	2	1	1	1	0
L01E99	20	2	4	1	2	4	1	2	2	2	2	#NULL!	4.5	4.75	4.5	5	2	0	1	2	0	1	1	1	1	1	1	0	1	2	1	0	2	0	0	2	2	0	1	1	2	1	3	4	1	1	3	2	1
L03E92	28	1	4	1	3	1	1	1	2	2	2	#NULL!	4	3	2	4	2	1	1	2	0	1	1	2	2	1	2	0	0	1	1	1	2	0	0	1	2	0	1	1	1	2	3	3	2	2	3	3	2
L05F70	21	2	2	1	3	1	1	2	2	2	2	#NULL!	4	3.5	3	4	1	0	0	0	0	0	0	0	2	0	2	0	0	2	1	0	1	0	0	2	1	0	1	0	2	0	1	2	3	3	0	3	3
L07P95	24	1	1	1	1	1	1	1	2	2	2	#NULL!	3.5	2.75	2	5	2	0	0	1	0	0	1	1	2	0	2	0	1	2	1	1	1	0	1	1	2	0	1	2	2	1	1	1	3	3	2	3	3
L09D00	20	2	3	1	3	4	3	2	2	2	2	#NULL!	4	3.75	3.5	5	2	0	0	2	0	0	1	2	2	0	2	0	1	2	1	0	2	0	0	2	1	0	2	1	1	2	2	3	2	2	4	2	2
L10G65	20	1	4	1	2	4	5	1	1	2	1	5	4	2.75	3.5	2	2	1	2	0	1	0	1	2	2	0	1	0	0	2	0	1	2	0	0	2	1	0	2	0	2	0	0	0	4	3	2	3	4
L10N98	21	2	2	1	1	1	5	2	2	2	2	#NULL!	5	4.25	3	4	2	0	0	2	1	0	1	1	2	0	2	1	1	2	1	1	2	0	0	2	2	0	0	1	1	3	4	2	1	0	2	0	0
L10S11	28	1	2	2	1	1	3	2	2	2	2	#NULL!	3.5	3.25	2.5	5	2	0	0	2	1	0	0	0	1	0	2	0	0	2	1	1	2	0	0	1	2	0	0	0	2	2	1	1	3	3	1	2	2
L11M96	24	2	2	1	3	1	1	1	2	2	1	5	4.5	2.75	2.5	2	2	0	0	1	1	1	1	1	2	1	2	0	1	2	0	1	2	0	1	2	1	0	1	0	1	1	2	2	2	2	2	2	2
L12C99	21	2	2	1	1	1	5	2	2	2	2	#NULL!	4.5	4	3	4	2	0	0	0	1	1	2	2	2	1	2	1	0	1	1	1	2	0	0	1	2	0	1	0	1	1	2	3	2	1	2	2	2
L12V61	27	2	4	2	1	1	5	2	1	2	1	5	4.5	4.75	5	5	2	0	2	2	2	0	2	2	2	1	2	0	1	2	2	2	2	0	0	2	2	0	1	2	1	2	0	3	3	2	4	3	3
L13E96	23	2	2	1	1	1	5	1	2	2	1	1	4	4.25	2.5	5	1	2	1	0	2	1	1	2	1	1	2	2	2	2	1	1	2	0	0	1	1	0	1	1	1	4	4	4	1	1	3	1	0
L13M69	23	2	2	1	3	1	1	2	2	2	2	#NULL!	3.5	3.75	4	5	2	1	1	0	0	1	1	1	0	1	2	0	0	1	1	2	0	0	0	0	1	0	1	0	2	3	1	4	2	2	3	2	2
L13M70	22	2	2	1	1	1	5	2	2	2	1	5	3.5	4.25	3.5	4	2	0	0	1	1	1	1	1	1	2	1	1	1	2	0	1	2	0	0	1	2	0	2	0	2	1	2	3	2	2	3	3	2
L14L98	21	1	2	1	1	1	5	2	2	2	2	#NULL!	4	4.75	4.5	4	2	1	2	1	1	0	2	2	2	1	2	0	1	1	1	1	2	0	2	2	2	0	1	1	2	1	2	3	2	2	3	1	2
L15R99	20	2	1	1	1	1	5	2	2	2	2	#NULL!	4	3.5	2.5	5	2	1	0	0	0	1	1	1	2	0	2	0	1	1	0	2	2	0	0	1	2	0	1	0	0	2	1	2	2	4	3	2	1
L16N96	23	1	4	1	3	2	1	2	2	2	1	3	4	2.75	3	3	1	1	0	2	1	1	0	1	2	1	2	1	0	1	2	1	2	0	0	1	1	1	0	0	1	2	3	3	1	0	3	2	2
L16P86	29	2	2	2	1	1	5	2	2	2	1	3	3.5	5	5	5	2	2	0	2	1	2	1	2	2	2	2	1	0	2	0	2	2	0	0	2	2	0	1	0	2	3	2	3	3	1	4	2	1
L16R96	28	2	4	1	1	2	1	1	2	2	2	#NULL!	3.5	3.25	3	1	2	1	0	2	0	0	0	0	2	0	2	0	0	2	0	0	2	0	0	2	0	1	1	0	2	0	0	2	1	0	2	2	2
L17A96	23	2	2	1	1	1	3	2	2	2	2	#NULL!	4	4.5	4	5	2	0	1	2	1	1	1	2	2	2	2	1	1	2	0	1	1	0	0	2	2	0	1	1	2	3	3	2	3	2	3	2	2
L17C98	21	2	2	1	1	1	5	2	2	2	2	#NULL!	4.5	4.75	3.5	4	2	0	0	2	1	0	1	1	2	2	2	0	0	1	1	2	2	0	0	2	2	0	2	1	2	2	3	2	2	2	3	3	3
L17I61	28	2	2	1	1	1	5	2	2	2	1	3	4	4	3.5	5	2	2	0	1	1	1	1	2	2	1	2	0	0	2	0	1	2	0	0	2	2	0	2	1	1	3	3	3	2	1	1	1	1
L17M95	28	2	2	1	3	1	5	1	2	2	2	#NULL!	3	3.25	3.5	4	2	1	0	2	1	1	1	1	1	0	1	0	0	1	0	0	1	0	1	1	2	0	1	0	1	1	2	3	3	2	2	2	3
L18M93	26	1	2	1	1	1	5	1	2	2	2	#NULL!	4	2.25	1	1	2	2	2	2	2	0	1	2	1	1	2	0	1	1	1	2	2	0	0	1	2	0	0	2	1	4	4	4	1	0	1	1	0
L19C99	20	2	2	1	1	1	4	1	2	2	2	#NULL!	4	1.75	1.5	4	2	1	1	0	1	0	1	1	2	0	2	1	1	2	0	1	0	0	0	1	2	0	0	0	2	1	1	2	3	3	2	2	3
L19L93	27	2	2	1	1	1	4	1	2	2	2	#NULL!	4	3.75	3.5	4	2	0	1	2	1	0	0	1	2	0	2	1	2	2	0	0	2	1	0	2	1	0	2	2	2	3	2	3	1	1	3	3	1
L19L99	20	2	2	1	3	1	5	2	2	2	1	5	3.5	4.25	3	4	2	1	1	2	2	1	1	2	2	1	2	0	2	1	2	1	2	0	0	2	2	0	2	0	1	2	1	3	2	2	2	1	2
L19V94	25	2	2	1	1	1	1	1	2	2	2	#NULL!	3.5	2.75	2.5	5	2	0	0	0	1	0	0	0	2	0	2	0	2	1	0	2	2	0	0	2	1	0	2	1	2	2	1	2	2	2	1	2	2
L20M60	28	2	2	2	1	1	1	1	2	2	2	#NULL!	4.5	2.75	3.5	4	2	0	0	2	1	0	0	1	1	0	1	0	0	1	1	0	1	0	0	2	1	0	2	0	0	2	3	3	1	1	3	2	2
L21A96	23	2	3	1	3	1	5	2	2	2	2	#NULL!	4.5	3.25	3	5	2	0	0	2	1	1	0	1	1	0	2	0	0	2	0	1	1	0	0	1	2	0	0	1	1	1	2	2	1	2	2	1	2
L21M99	20	2	2	1	1	1	5	1	2	2	2	#NULL!	4	3.75	3.5	4	2	1	2	2	1	2	0	2	2	0	2	0	2	0	2	2	2	1	2	2	2	0	1	2	0	2	3	4	2	1	4	1	2
L21T93	27	2	2	1	1	1	5	2	2	2	2	#NULL!	3	4.25	3	5	2	0	1	2	1	0	1	1	1	1	2	1	0	2	0	0	2	0	0	2	1	0	2	0	2	1	2	3	2	2	3	2	2
L23M00	19	2	2	1	1	1	4	1	2	2	2	#NULL!	3.5	3	3	5	2	2	0	1	1	0	1	2	2	1	2	0	2	1	1	2	2	1	1	2	2	0	0	2	1	3	3	4	1	1	4	1	1
L23O98	21	2	2	1	1	1	1	2	1	2	2	#NULL!	4.5	5	4.5	5	2	2	1	1	1	1	1	2	2	2	2	0	1	2	1	1	2	1	0	2	2	0	2	2	1	2	2	3	2	1	3	1	2
L24P96	23	1	2	1	1	1	1	1	2	2	2	#NULL!	4	3.25	2.5	3	2	0	0	2	0	1	1	1	2	1	2	0	0	2	1	2	2	0	0	2	2	0	0	0	1	0	2	2	3	3	3	2	3
L24R95	25	2	2	1	1	1	4	2	2	2	2	#NULL!	4.5	4.25	2.5	4	2	2	0	1	1	0	2	2	2	2	2	0	0	2	1	0	2	0	0	2	1	0	0	1	1	4	4	3	2	1	2	1	1
L25S88	27	2	2	2	1	1	1	1	2	2	2	#NULL!	4	4	2.5	4	2	0	2	2	2	1	1	1	2	1	2	1	2	2	0	1	2	2	1	2	2	0	2	0	2	3	3	3	2	2	2	2	2
L26C98	21	2	2	1	3	1	1	2	2	2	2	#NULL!	3.5	3.5	3	4	2	1	1	2	1	0	2	2	2	2	2	1	1	2	1	1	2	0	0	2	0	0	1	1	1	2	2	3	4	3	2	2	3
L26M68	20	2	2	1	1	1	5	1	2	2	1	5	4	4.25	4.5	5	2	1	0	2	1	0	0	1	2	0	2	1	0	2	0	1	1	0	0	2	2	0	1	1	2	2	2	3	1	0	3	0	1
L27I21	19	1	2	1	1	1	1	2	2	2	1	3	3.5	2.75	3	2	2	1	0	1	0	0	0	0	2	0	2	0	0	2	1	0	2	0	0	2	1	0	2	0	2	0	0	0	3	3	0	2	3
L27P96	23	1	1	1	1	1	5	2	2	2	2	#NULL!	3.5	2.75	2.5	4	2	0	0	2	0	1	1	1	2	1	2	0	1	2	0	1	2	0	0	1	2	1	1	0	2	0	0	2	3	2	1	3	3
L28E98	21	2	2	1	1	1	5	2	2	2	2	#NULL!	3	3.75	4	4	2	0	1	2	1	0	1	2	2	1	1	0	1	1	1	1	2	0	0	1	1	0	0	1	1	1	0	2	2	2	3	1	2
L28E98	21	2	2	1	1	1	5	2	2	2	2	#NULL!	3	3.75	4	4	2	0	1	2	1	0	1	2	2	1	1	0	1	1	1	1	2	0	0	1	1	0	0	1	1	1	0	2	2	2	3	1	2
L28M95	24	1	1	2	1	1	4	1	2	2	2	#NULL!	2.5	2.5	2	3	2	0	1	1	1	1	1	2	2	1	2	1	0	2	1	1	2	1	1	1	1	1	1	1	1	2	2	2	2	2	2	2	2
L28M98	21	1	2	1	3	1	5	1	2	2	1	5	5	4.5	4	5	2	1	1	2	2	1	1	2	2	1	2	0	0	2	2	1	2	1	1	2	2	0	2	1	1	3	2	4	2	2	2	1	2
L29C98	21	2	2	1	3	1	1	2	2	2	2	#NULL!	4	4.75	4	4	2	1	0	1	1	0	1	1	2	1	2	1	1	1	1	1	1	0	0	1	2	0	1	1	1	1	4	4	1	0	3	1	0
L2P67	20	2	2	1	3	1	1	2	2	2	1	5	4	2.75	3	3	1	0	0	2	0	1	1	0	2	0	2	0	0	2	1	1	1	0	0	1	1	1	0	0	1	1	2	1	2	2	3	3	3
L31P66	20	2	2	1	3	1	1	1	2	2	1	5	4.5	4	4	5	2	1	0	1	1	2	2	2	2	2	2	0	1	2	1	2	2	0	0	2	1	0	0	0	1	2	2	4	0	0	4	0	0
L3L57	27	1	1	2	1	1	5	2	2	2	2	#NULL!	2.5	3.25	4	5	2	2	0	0	1	2	1	1	0	2	2	0	0	1	1	1	2	1	0	0	1	0	1	0	1	2	3	3	2	2	3	1	3
L5M96	23	2	1	1	3	1	5	1	2	2	2	#NULL!	3.5	3.25	3	4	2	1	1	2	2	0	0	2	2	1	2	0	2	2	2	1	2	0	0	2	1	1	2	0	0	2	3	4	1	1	3	0	2
L5P93	26	2	2	2	1	1	5	2	2	2	2	#NULL!	3	5	5	5	2	1	0	1	0	0	0	1	2	0	2	0	1	2	0	1	2	0	0	2	1	0	1	0	2	1	2	3	2	0	1	2	2
L6P98	21	2	2	1	1	1	3	1	2	2	1	5	4	4	4	5	2	2	1	1	1	0	0	2	2	2	2	1	1	2	0	1	2	0	0	2	2	0	2	1	1	3	4	4	2	1	3	1	1
L7A94	28	2	2	1	2	4	1	2	2	2	1	5	4.5	4	3.5	1	2	0	0	2	0	0	1	2	2	1	2	0	1	1	1	1	2	0	0	1	1	0	2	0	1	4	4	4	3	1	4	2	2
L7R87	28	2	2	2	2	4	1	2	2	2	2	#NULL!	4	4.5	4	5	2	0	0	1	1	1	0	1	2	1	2	0	0	2	1	1	2	0	0	2	2	1	0	0	2	0	2	0	2	1	1	3	2
M-24-G-97	22	2	4	1	4	3	1	2	2	2	2	#NULL!	4.5	4	4	2	2	1	0	2	0	1	1	2	2	0	2	0	1	2	1	2	2	0	0	2	2	0	2	1	1	2	3	3	3	2	3	2	0
M01L62	28	2	2	1	1	1	4	2	2	2	1	3	5	3.75	4	5	2	0	0	1	2	0	1	2	2	1	2	0	2	2	1	0	2	0	0	2	2	0	1	2	1	2	3	4	2	2	3	2	3
M02R00	20	2	2	1	3	1	1	2	2	2	1	5	4	2.75	2	4	2	1	0	2	0	0	1	2	2	0	2	0	0	1	0	0	1	0	0	2	2	0	1	0	2	2	4	4	2	1	2	2	1
M03F95	28	1	2	1	1	1	4	1	2	2	2	#NULL!	4.5	3	3	5	2	2	2	2	2	0	2	2	1	2	2	0	2	2	2	2	2	1	1	2	2	0	1	1	2	2	3	4	2	2	3	3	2
M03M68	23	2	4	1	1	1	4	2	2	2	2	#NULL!	4	4.5	3.5	5	2	1	1	0	1	1	1	1	2	1	2	1	1	1	2	1	2	0	0	2	1	0	2	2	1	2	3	3	2	2	4	1	1
M03M94	26	2	1	1	1	1	5	1	2	2	1	3	4	3	2	5	2	0	2	1	2	2	0	2	2	1	2	0	1	1	1	1	2	0	0	2	2	0	2	2	1	1	1	3	2	2	3	1	3
M03S96	23	2	1	1	1	1	3	2	2	2	2	#NULL!	4	3.75	3.5	5	2	2	0	2	0	0	2	1	2	1	2	0	0	1	0	1	2	0	1	2	2	0	0	1	1	2	2	2	3	1	1	2	3
M04M95	28	2	2	1	3	1	1	2	2	2	1	3	3	4.25	3.5	5	2	0	1	2	1	1	2	1	2	1	2	0	1	1	2	2	2	0	1	2	2	1	1	1	2	2	0	3	0	0	4	1	0
M04S98	22	1	2	1	1	1	1	1	2	2	2	#NULL!	3	2.75	2.5	4	2	2	0	0	1	0	0	2	2	1	1	1	1	1	1	2	2	0	1	0	1	0	2	1	2	2	3	3	3	2	3	2	2
M05K67	19	2	2	1	1	1	1	2	2	2	2	#NULL!	2.5	2.75	2.5	2	2	2	1	1	0	1	0	1	1	1	2	0	1	2	1	1	2	0	0	1	2	0	0	0	1	2	3	3	2	1	3	1	1
M05M46	29	1	2	2	1	1	5	1	2	2	2	#NULL!	3	3.75	3	2	2	0	0	1	0	1	0	0	2	0	2	0	0	2	0	0	2	0	0	1	2	0	1	0	1	0	0	1	2	2	1	0	2
M06S98	21	1	2	1	1	1	2	2	2	2	2	#NULL!	4	3.5	2.5	4	2	1	0	2	0	1	1	1	2	0	2	0	0	2	1	1	2	0	0	2	2	0	1	0	1	1	3	3	2	1	3	1	2
M06T95	28	2	2	2	1	1	1	2	2	2	2	#NULL!	3.5	4.5	4	4	2	1	2	2	1	0	2	1	1	1	2	0	1	2	1	2	2	0	0	2	2	0	0	0	1	2	3	3	2	2	2	3	2
M08A11	28	2	2	2	3	2	5	2	2	2	2	#NULL!	3	4	4	4	2	0	0	1	0	2	2	1	2	1	2	0	0	2	0	1	2	0	0	2	2	2	1	0	2	1	1	2	3	2	3	3	2
M08F93	26	1	1	1	3	2	1	2	2	2	1	5	4.5	2.75	2.5	4	2	1	0	2	1	0	1	1	2	0	2	1	0	2	1	0	2	0	1	2	1	0	2	0	1	1	1	1	4	3	1	4	4
M08M65	19	2	2	1	1	1	1	2	2	2	1	5	3.5	2.75	2.5	4	2	2	1	2	1	1	1	1	1	0	2	1	0	1	1	1	2	1	0	1	1	1	1	0	2	1	2	2	3	3	4	2	3
M08P67	22	2	2	1	1	1	1	2	2	2	2	#NULL!	3	3	2.5	4	1	1	0	2	1	1	2	2	2	0	2	0	1	2	2	1	2	0	0	2	2	0	1	0	1	2	3	3	2	1	2	3	3
M08T65	24	2	4	1	1	1	5	2	2	2	2	#NULL!	4	4.25	4	5	2	0	0	2	0	0	1	1	1	0	2	0	0	1	0	1	2	0	0	2	2	0	0	1	2	2	2	2	1	1	3	2	1
M09A00	19	2	2	1	3	1	5	2	2	2	2	#NULL!	3.5	3.5	3	3	2	0	0	2	1	0	1	2	2	1	2	0	1	2	0	1	2	0	0	2	2	0	2	1	2	1	2	2	3	3	3	1	2
M10A01	27	2	4	2	1	1	5	1	2	2	2	#NULL!	3.5	4	3.5	4	2	0	1	2	1	0	2	1	2	0	2	1	0	2	0	0	2	0	0	2	1	0	2	0	1	0	3	3	2	2	0	3	3
M10A94	26	1	2	2	1	1	5	1	2	2	1	5	4	3	2.5	4	2	1	1	2	0	0	1	1	2	0	2	1	0	2	0	0	1	0	0	1	2	0	0	0	2	0	1	2	3	3	1	2	3
M10E95	24	2	2	1	1	1	5	1	2	2	2	#NULL!	4	4.5	4.5	4	2	1	1	2	1	1	1	2	2	1	2	1	1	1	0	1	1	0	0	1	1	2	1	1	2	3	3	3	3	1	3	3	2
M11A95	24	2	2	1	3	2	5	2	2	2	2	#NULL!	4.5	4.5	3	5	2	0	0	1	0	0	2	2	2	0	2	0	0	2	0	1	2	0	0	2	1	1	0	1	2	2	4	4	3	0	3	2	1
M11C67	21	1	2	1	1	1	1	2	2	2	2	#NULL!	4	3.75	4	5	2	2	0	0	0	0	1	1	2	0	2	0	0	2	1	2	2	0	0	2	1	0	1	1	2	0	0	0	3	2	0	4	4
M11C99	20	2	1	1	2	1	1	2	2	2	2	#NULL!	4	2.5	1.5	4	2	1	0	0	1	1	0	2	1	1	1	1	1	1	1	2	1	0	1	0	2	0	1	1	2	0	1	2	2	2	3	2	2
M11E99	20	1	2	1	1	1	1	1	2	2	2	#NULL!	4	2.75	2.5	4	2	0	1	1	1	1	0	1	2	1	2	1	0	2	1	0	2	1	0	2	1	0	2	1	2	2	3	2	3	2	2	1	2
M11G56	20	1	4	1	4	3	3	2	2	2	2	#NULL!	3.5	4.75	4.5	5	1	2	0	2	2	1	0	1	2	1	2	2	0	2	1	1	2	0	0	2	2	0	2	0	1	0	1	4	3	3	4	3	3
M11L56	23	2	1	1	1	2	5	2	2	2	1	5	4	4	4	5	2	0	0	1	1	0	1	1	2	1	1	0	0	1	0	2	2	0	1	2	1	1	1	1	2	2	2	2	3	2	3	1	2
M11L63	27	1	2	2	1	1	5	1	2	2	2	#NULL!	3.5	4.5	3.5	5	1	0	0	0	0	2	1	1	2	0	2	1	0	2	0	1	2	1	1	2	2	0	0	0	2	1	2	4	3	3	1	3	3
M11L93	27	1	1	2	1	1	1	2	2	2	1	5	2.5	4	3.5	5	0	0	1	2	2	2	1	1	1	0	1	0	0	0	2	2	2	2	1	0	1	1	2	1	0	4	4	4	1	0	2	0	0
M11M95	24	2	2	1	1	1	5	1	2	2	2	#NULL!	4	4.75	3.5	5	2	2	2	2	2	1	2	2	1	2	2	0	2	1	2	2	2	0	0	2	2	0	1	1	0	4	4	4	1	0	4	2	1
M12A94	25	2	3	1	1	2	1	2	2	2	2	#NULL!	5	4.25	3	5	2	1	1	2	0	1	0	2	2	1	2	0	1	2	1	2	2	0	0	2	1	0	0	0	2	2	3	4	2	1	4	1	2
M12A97	19	2	2	1	1	1	1	2	2	2	2	#NULL!	4.5	4.75	4.5	2	2	2	1	2	1	2	2	2	2	1	1	0	2	0	2	2	1	0	0	2	2	0	1	2	1	3	4	4	1	0	4	0	0
M12F98	22	2	2	1	1	1	1	2	2	2	2	#NULL!	4	4	3.5	4	2	1	0	1	0	0	1	1	2	1	2	0	0	1	0	0	2	0	0	2	2	0	1	0	2	2	2	2	3	2	2	3	3
M12G96	28	2	4	1	3	2	5	2	2	2	1	3	4	2.75	2	5	2	0	1	2	0	0	1	2	2	0	2	0	0	2	1	0	2	0	0	2	2	0	0	0	2	1	0	2	3	0	3	4	3
M12L91	29	2	2	2	1	1	5	1	2	2	1	3	4.5	4	2	5	2	0	1	2	0	1	2	1	1	1	2	0	1	2	0	0	2	0	0	1	2	0	0	2	2	2	4	2	2	1	1	2	2
M12M29	20	2	3	1	1	1	5	2	2	2	1	5	4.5	4	4	5	2	0	1	2	1	0	0	2	2	0	2	0	2	2	1	2	2	0	0	2	2	0	2	2	1	2	3	2	2	2	2	1	1
M12M65	21	1	2	1	2	1	1	2	2	2	2	#NULL!	4.5	2.25	2.5	3	2	0	0	2	0	1	1	0	2	1	2	0	0	1	0	0	2	1	1	2	1	2	1	0	2	0	1	0	4	4	0	4	4
M12P98	21	1	2	1	1	1	1	2	2	2	2	#NULL!	4	3.25	2	4	2	0	0	1	0	0	2	1	2	0	2	0	0	2	1	2	2	0	0	2	2	0	0	0	2	1	2	3	2	1	3	2	2
M13D66	27	2	2	2	3	2	5	2	2	2	2	#NULL!	4.5	4.5	3	2	2	0	2	2	0	1	0	2	2	0	2	0	1	2	0	2	2	0	0	1	2	0	1	1	2	3	4	3	2	0	1	0	1
M13F98	21	2	1	1	1	1	5	1	2	2	1	5	3	3.5	3	4	2	1	2	2	1	0	2	2	2	1	2	0	2	1	0	0	2	0	1	2	2	0	2	1	2	2	2	4	1	1	4	2	3
M13G93	27	2	2	1	1	1	5	1	2	2	2	#NULL!	5	4	4	5	2	0	2	1	1	1	1	1	2	0	2	0	0	2	0	2	1	0	0	1	2	0	0	2	2	1	1	1	2	1	1	1	1
M13R94	25	1	2	1	1	1	3	2	2	2	2	#NULL!	4	3	3	5	2	2	1	2	0	1	2	2	2	2	1	0	2	1	2	2	2	0	1	2	1	2	2	1	0	1	4	2	0	2	4	1	1
M14B99	21	2	2	1	3	1	4	1	2	2	2	#NULL!	3	2.5	2	4	2	1	2	2	1	1	0	2	2	1	2	0	2	2	1	2	2	0	0	0	2	0	1	2	0	4	4	4	0	2	4	0	1
M14F96	28	2	2	1	3	1	4	1	2	2	2	#NULL!	4	4	4	5	2	1	2	0	1	2	0	2	2	0	2	1	2	1	2	2	1	0	0	1	0	0	0	1	0	3	4	4	0	0	4	2	0
M14M70	20	2	2	1	3	4	1	2	2	2	2	#NULL!	4	2.75	1.5	1	2	1	1	1	2	2	0	2	2	0	2	0	1	2	0	0	2	0	0	2	1	2	1	0	1	1	4	3	2	2	3	2	3
M14R63	29	2	2	2	1	1	5	2	2	2	2	#NULL!	4	4.5	4	4	2	1	0	2	1	1	1	1	2	0	2	0	1	1	0	2	2	0	0	1	2	0	1	0	2	1	2	3	3	2	2	1	1
M14S00	20	2	2	1	3	1	1	2	2	2	1	5	4	4.75	3.5	5	2	0	1	2	0	0	1	1	2	0	2	0	1	2	0	0	1	0	0	2	1	0	0	0	2	0	2	3	2	1	3	2	1
M14S99	20	1	2	1	3	1	5	1	2	2	2	#NULL!	3.5	4	3	5	2	1	1	2	0	0	2	1	2	1	2	0	1	2	2	1	1	0	0	2	2	1	2	0	1	1	0	2	3	3	4	2	3
M15D60	27	1	4	2	1	1	5	2	2	2	2	#NULL!	3.5	3.5	3	4	2	1	0	2	0	0	1	1	2	1	2	0	0	2	0	0	2	0	0	2	2	0	0	0	2	0	0	0	2	3	0	0	2
M15F97	23	2	2	1	1	1	5	2	2	2	1	5	3	4.75	4.5	5	2	0	0	2	0	1	2	1	2	0	1	1	1	2	1	2	2	0	0	2	1	0	0	1	2	1	1	2	1	2	3	2	2
M15G93	27	1	2	2	1	1	5	2	2	2	2	#NULL!	3	3.5	3	4	2	2	1	1	0	0	1	2	1	1	1	0	1	1	1	1	2	0	0	1	1	0	1	1	1	3	2	2	1	2	2	1	2
M15S96	23	2	2	1	2	2	5	2	2	2	2	#NULL!	4	3.5	2.5	5	1	2	0	1	2	2	1	1	2	1	2	0	2	2	0	1	2	0	0	2	2	0	1	0	2	1	3	3	3	3	1	2	2
M15T61	23	2	2	1	1	1	4	2	2	2	2	#NULL!	4	3.5	2.5	5	2	0	2	2	1	0	2	1	2	0	2	0	1	2	1	2	2	0	0	2	2	0	0	1	1	2	3	4	2	3	4	2	1
M16A12	22	2	3	1	4	1	1	1	2	2	1	5	3.5	2.75	2.5	2	2	2	1	2	1	0	2	2	2	1	1	0	1	2	0	2	2	0	0	2	2	0	2	0	2	4	3	4	3	1	1	3	1
M16A93	27	2	2	2	1	1	3	1	2	2	2	#NULL!	3	4	3	4	2	1	0	2	0	0	1	1	1	0	2	0	1	2	0	1	2	0	0	2	1	0	1	0	1	2	3	1	3	2	0	4	2
M16E00	20	1	3	1	4	1	5	2	2	2	2	#NULL!	4.5	3.5	2	5	2	1	2	2	0	1	1	2	2	2	2	0	0	0	0	2	2	0	2	2	2	0	2	0	2	3	2	4	2	1	4	2	2
M16P96	23	2	2	1	1	1	5	2	2	2	1	5	3.5	4	4	5	2	0	0	1	0	1	1	1	2	0	2	0	0	2	1	1	2	0	0	2	2	0	1	0	1	2	2	3	3	2	3	2	2
M17A69	19	2	2	1	1	1	1	2	2	2	2	#NULL!	4	4.75	4	4	2	0	0	1	0	1	1	1	2	0	2	0	1	2	2	2	2	0	0	2	1	0	0	0	1	0	2	1	2	3	2	2	2
M17C63	20	1	1	2	1	1	1	1	2	2	2	#NULL!	3	3	3.5	4	2	0	0	0	1	0	1	1	2	1	2	1	0	2	1	2	2	1	0	2	2	0	2	1	2	2	0	0	3	3	2	1	4
M17E96	23	2	2	1	3	1	3	1	2	2	2	#NULL!	4.5	4	3.5	5	1	2	2	2	2	0	0	2	2	2	2	2	1	2	2	1	0	0	0	1	0	1	2	1	1	3	4	4	3	1	4	4	1
M17F94	26	2	2	1	1	1	3	1	2	2	1	5	3.5	2.75	2.5	4	2	1	0	2	1	0	1	0	2	0	2	0	1	2	0	1	1	0	0	2	2	1	0	0	1	2	1	4	2	2	1	1	2
M17G93	26	2	3	1	3	2	5	2	2	2	2	#NULL!	5	3.75	2.5	4	2	2	0	2	1	0	2	2	2	2	2	0	1	1	2	2	2	0	0	2	1	0	2	0	1	1	2	2	0	1	4	2	2
M17G93	26	2	3	1	3	2	5	2	2	2	2	#NULL!	5	3.75	2.5	4	2	2	0	2	1	0	2	2	2	2	2	0	1	1	2	2	2	0	0	2	1	0	2	0	1	1	2	2	0	1	4	2	2
M17P99	20	2	2	1	3	1	5	2	2	2	1	5	4	3.5	3	5	2	0	0	2	1	0	0	1	2	0	1	0	1	1	1	1	1	0	0	2	1	1	1	2	0	2	1	3	3	2	3	1	1
M18A59	27	2	2	2	1	1	4	1	2	2	2	#NULL!	4	3.25	1.5	2	2	1	0	1	2	0	0	2	2	1	2	1	1	1	0	0	2	0	0	2	1	1	1	1	1	3	3	3	2	2	2	1	2
M18A95	28	1	3	1	3	2	5	2	2	2	2	#NULL!	3.5	4	3.5	4	2	1	0	2	1	1	1	1	2	0	2	0	0	2	1	1	2	0	0	1	2	0	0	1	1	2	3	2	3	2	3	2	2
M18m96	28	2	4	1	1	1	1	2	2	2	2	#NULL!	3	4	3	4	2	2	1	1	1	0	0	2	2	0	2	0	1	2	1	2	2	0	0	2	1	1	2	2	1	2	2	4	2	2	3	2	2
M18N84	28	2	2	2	1	1	5	1	2	2	2	#NULL!	4.5	4.25	2	4	2	1	0	2	0	1	1	0	2	0	2	0	0	1	0	2	1	0	1	2	2	2	0	1	1	2	2	3	3	1	4	1	2
M18S68	21	2	2	1	1	1	1	1	2	2	2	#NULL!	4.5	4	3	4	2	0	1	1	1	1	0	0	2	1	2	0	1	2	0	1	2	0	0	2	2	0	0	0	2	2	2	3	3	2	2	2	3
M18S99	20	1	1	1	3	1	4	2	2	2	2	#NULL!	4	2.75	2	4	1	1	0	2	0	1	1	1	0	1	1	0	1	1	2	1	1	0	0	1	1	0	0	0	0	1	2	1	2	1	4	2	1
M19G89	27	1	2	2	1	1	1	2	2	2	2	#NULL!	4	4	3.5	4	2	1	1	2	1	0	1	1	2	0	2	1	0	2	0	1	1	0	0	1	2	0	0	1	2	2	0	2	3	3	1	2	3
M19G89	27	1	2	2	1	1	1	2	2	2	2	#NULL!	4	4	3.5	4	2	1	1	2	1	0	1	1	2	0	2	1	0	2	0	1	1	0	0	1	2	0	0	1	2	2	0	2	3	3	1	2	3
M19P94	28	1	2	1	1	1	5	2	2	2	1	5	4.5	3.25	3	4	2	1	0	2	1	0	1	0	2	0	2	0	1	2	1	1	2	0	0	2	2	0	0	1	2	1	2	1	3	3	2	2	1
M19R94	26	2	2	1	3	1	1	2	2	2	2	#NULL!	4	4	3	4	2	1	2	2	1	0	1	2	2	1	2	0	1	2	1	1	2	0	0	2	1	1	2	1	1	2	2	2	1	2	3	3	3
M1E68	21	2	2	1	3	1	5	2	2	2	2	#NULL!	5	4.25	2.5	5	1	0	0	2	2	0	1	2	2	0	2	0	0	2	1	1	2	0	0	2	2	1	1	2	1	4	4	4	2	0	0	1	0
M1e96	23	1	4	2	2	4	5	1	2	2	1	5	5	4.75	4	5	2	0	0	2	0	0	0	0	2	0	2	0	0	2	0	0	2	0	0	2	2	0	1	0	2	0	1	2	4	2	0	3	3
M1M54	26	2	3	1	1	1	4	1	2	2	2	#NULL!	4.5	3.75	3.5	3	2	1	0	2	0	1	2	1	2	1	2	0	1	2	1	1	2	1	0	2	1	1	1	0	2	3	4	4	1	0	3	1	2
M20C86	29	2	2	2	1	1	5	2	2	2	2	#NULL!	4	4	4	5	2	2	1	1	2	1	2	2	2	1	2	0	2	1	2	2	2	0	1	2	2	0	2	1	1	2	3	3	1	1	4	1	1
M20F95	28	2	2	1	1	1	2	2	1	2	2	#NULL!	4.5	4.25	4	5	2	0	0	1	1	1	1	2	2	1	2	0	1	2	1	2	2	0	0	2	1	0	1	1	1	2	3	3	2	1	4	2	2
M20G93	27	1	2	2	1	1	1	2	2	2	2	#NULL!	2.5	3.75	4.5	5	1	1	0	2	1	0	1	0	1	1	2	0	0	2	1	1	1	0	0	0	1	0	2	0	2	1	0	3	4	3	4	2	2
M20M00	20	2	3	1	2	1	1	2	2	2	1	5	4.5	4.5	4	5	1	1	1	2	1	1	1	2	2	0	2	0	1	2	1	1	2	0	1	1	1	0	1	0	2	1	1	3	3	2	3	1	3
M20M91	28	1	3	1	3	2	5	1	2	2	1	5	4.5	2.75	2.5	4	2	0	1	2	2	2	2	2	2	0	2	0	2	2	2	2	2	0	0	2	1	0	0	1	1	1	3	3	1	1	4	1	2
M20M96	23	1	2	1	1	1	2	2	2	2	1	3	4.5	4.75	4	5	1	2	1	1	1	1	2	1	2	1	2	0	0	2	1	1	2	0	0	2	2	0	1	1	1	1	1	2	1	4	4	0	3
M20N97	22	2	2	1	1	2	1	2	2	2	2	#NULL!	4	3.75	2.5	2	2	1	0	2	0	0	1	1	2	1	2	0	1	2	1	0	2	0	0	2	2	0	0	0	1	2	3	2	2	2	3	3	1
M20S73	21	2	2	2	1	1	5	2	2	2	2	#NULL!	3.5	4.5	4.5	5	2	0	0	0	1	1	1	1	2	0	1	0	1	2	0	2	2	0	0	1	2	0	2	1	1	2	1	3	2	2	3	3	2
M21c96	23	2	2	1	3	1	4	2	2	2	2	#NULL!	3.5	4	4	5	2	2	0	1	1	1	2	1	2	2	2	0	2	2	0	1	2	0	0	2	1	0	1	0	1	1	2	2	2	2	2	2	2
M21D20	24	2	2	1	1	2	4	2	2	2	1	5	4	4.5	4	5	2	1	2	2	2	0	1	2	2	2	2	0	2	2	2	0	2	0	1	2	1	0	2	1	1	3	4	3	2	2	2	1	0
M21M91	28	2	2	2	1	1	1	2	2	2	1	5	3.5	4	4	4	2	0	0	2	1	0	0	0	2	0	2	1	0	2	0	0	2	0	0	2	2	0	0	0	2	0	0	3	4	2	2	3	3
M21P98	20	1	2	1	1	1	4	1	2	2	1	5	4.5	3.75	2.5	5	2	1	0	1	0	0	1	1	1	0	2	0	0	2	1	1	2	0	0	2	2	0	0	1	1	0	3	3	3	3	3	3	3
M21S64	20	2	2	1	1	1	1	1	1	2	1	5	4	3	2.5	2	2	0	2	1	2	0	1	2	2	1	2	1	2	2	0	0	1	0	0	2	1	0	1	1	1	3	3	4	2	0	4	1	1
M22A00	19	2	2	1	4	1	4	1	2	2	2	#NULL!	4.5	3	3	4	1	0	2	1	2	0	0	2	1	0	2	0	2	1	0	2	1	1	1	1	2	2	2	0	1	2	4	4	1	0	4	1	1
M22A63	27	2	2	1	1	1	1	1	2	2	1	5	3.5	3.75	4	4	2	0	0	0	1	0	1	1	1	0	2	0	1	2	1	2	2	0	0	2	2	1	1	0	1	2	1	4	3	3	3	2	2
M22G71	20	2	2	1	3	1	1	2	2	2	1	5	4.5	4.75	3.5	5	2	0	0	2	1	1	1	2	2	0	2	0	1	1	2	2	2	0	1	2	2	2	2	1	2	2	4	3	2	1	4	1	2
M22G92	27	2	2	1	1	1	5	2	2	2	2	#NULL!	4	4.75	3.5	5	2	2	2	1	0	1	0	2	2	0	2	0	0	2	1	0	1	0	0	2	2	0	2	1	1	0	2	1	4	4	1	4	4
M22G94	28	1	2	2	1	1	5	1	2	2	2	#NULL!	3	3.25	3.5	4	2	2	1	2	1	0	1	2	2	2	2	0	1	1	1	1	2	0	2	2	2	0	1	1	1	2	2	2	1	2	1	2	2
M22M58	28	2	2	2	1	1	5	2	2	2	1	5	5	4.25	2.5	5	2	1	2	0	1	1	2	2	2	0	2	1	2	2	1	1	2	0	0	2	1	0	0	2	1	3	3	3	1	1	1	1	1
M22M93	27	2	2	1	1	1	2	2	2	2	2	#NULL!	4.5	4.75	4	4	2	1	0	2	1	1	2	1	2	0	2	0	1	2	1	0	2	0	0	2	1	0	1	1	1	1	3	4	3	1	4	3	2
M22S93	28	2	2	1	3	2	1	2	2	2	2	#NULL!	3.5	2.75	3	5	2	0	0	2	0	0	1	1	2	0	2	1	0	1	1	2	1	1	1	2	1	1	2	2	0	3	3	4	1	1	3	1	1
M23G98	21	2	4	1	2	4	1	2	2	2	2	#NULL!	4.5	4	2	5	2	1	0	1	1	0	1	1	2	0	2	1	1	1	0	1	2	0	0	2	1	1	0	0	1	2	1	3	1	1	3	2	2
M23M98	22	2	1	1	3	1	4	1	2	2	2	#NULL!	4.5	2.5	2.5	4	2	0	2	2	1	1	2	1	2	1	2	0	1	2	0	1	2	0	0	2	2	0	0	0	2	2	0	3	2	2	3	1	2
M23M98	22	2	2	1	2	1	5	2	2	2	1	5	4.5	4	2	5	2	2	1	2	0	0	2	2	2	2	2	0	1	2	0	2	2	0	0	2	2	0	1	2	2	2	3	3	1	0	4	2	0
M24A65	22	1	2	1	1	1	5	2	2	2	1	4	4.5	3.5	3.5	5	2	2	0	0	0	0	1	0	2	1	2	0	0	0	0	0	1	0	0	2	2	0	2	0	2	0	4	4	0	1	4	1	0
M24M69	26	2	2	2	1	1	5	2	2	2	2	#NULL!	4	4	4	4	2	0	0	2	0	0	0	0	2	0	2	0	0	2	0	0	2	0	0	1	2	0	1	0	1	2	1	3	4	1	2	3	2
M24M99	20	2	3	1	3	1	2	2	2	2	2	#NULL!	4	4	3	4	2	1	2	2	0	1	0	0	1	0	2	0	1	2	1	1	2	0	0	2	1	0	2	0	1	2	3	3	2	1	2	2	2
M24O91	28	1	2	2	3	2	1	1	2	2	2	#NULL!	4	3.5	2	4	2	0	1	2	1	1	1	1	1	0	2	0	1	1	1	2	1	0	0	2	1	0	0	0	1	2	2	4	2	1	3	2	1
M24R95	24	2	3	1	4	3	3	2	2	2	1	5	3.5	3	3.5	4	2	0	1	2	0	0	0	1	2	1	2	0	1	2	0	0	2	0	0	2	2	0	1	0	2	2	2	2	3	2	3	1	2
M24S00	19	1	2	1	3	1	1	2	2	2	2	#NULL!	4	4.5	4	4	2	0	0	2	1	1	1	1	1	1	2	0	1	1	0	1	2	0	0	2	2	0	1	1	1	1	2	3	3	2	3	3	4
M25A18	22	1	2	1	1	1	5	2	2	2	1	3	3.5	2.5	1.5	2	1	0	0	1	0	1	1	1	1	1	2	1	0	1	0	1	1	0	0	1	2	0	0	1	1	0	2	1	2	2	3	1	2
M25A66	21	1	2	1	1	1	5	2	2	2	2	#NULL!	4	4.5	4	5	2	1	0	2	1	1	1	1	1	0	2	0	0	2	0	0	2	0	0	1	2	0	1	0	2	2	2	3	2	1	3	2	1
M25A97	22	2	2	1	3	1	5	2	2	2	2	#NULL!	4	4.25	3.5	3	2	0	0	1	2	1	2	1	2	1	2	0	1	2	1	2	2	0	0	2	1	1	1	1	1	3	4	4	3	2	4	2	2
M25C99	20	1	2	1	1	1	4	2	2	2	2	#NULL!	4	2.25	2	5	2	0	0	1	2	1	2	2	2	1	2	0	1	1	0	1	1	0	1	2	2	0	2	1	1	3	4	3	2	2	4	1	2
M25D93	28	2	2	1	1	1	5	2	2	2	2	#NULL!	4	4.5	4.5	4	2	1	0	1	1	1	1	1	2	1	2	0	0	2	1	1	2	0	0	2	2	0	2	1	1	1	2	2	1	1	2	1	1
M25G65	20	2	2	1	1	1	5	2	2	2	1	3	4	5	5	5	1	2	2	2	2	0	1	2	2	2	2	1	1	1	2	2	1	2	2	1	0	0	2	2	1	3	2	2	2	2	2	2	2
M25L00	20	2	2	1	1	1	1	1	2	2	2	#NULL!	4	4.25	4.5	4	2	0	0	1	0	0	1	1	2	0	2	0	0	2	1	1	2	0	0	2	2	0	2	1	2	0	0	1	4	4	0	4	4
M25L96	24	2	2	1	1	1	5	2	2	2	1	4	3.5	4.5	5	5	2	0	0	0	0	1	1	2	2	1	2	0	1	2	1	2	2	0	0	2	2	0	0	2	1	2	3	4	2	1	3	2	2
M25P63	28	2	2	2	3	2	5	1	2	2	1	3	3.5	3.5	2	5	2	2	0	2	1	1	1	2	2	2	2	0	2	2	0	2	2	0	0	2	2	1	1	1	2	3	3	4	1	2	3	2	3
M25R27	27	2	1	2	1	1	5	1	1	2	2	#NULL!	4	5	5	5	2	2	1	0	1	0	1	2	2	0	2	0	1	2	1	2	2	0	0	2	2	0	1	2	2	2	3	3	2	2	2	2	2
M25S70	21	2	2	2	1	1	5	2	2	2	1	5	4	4.75	3.5	5	2	0	0	1	0	0	1	1	1	0	2	1	1	1	1	0	2	0	0	1	1	0	1	1	1	1	2	1	2	2	1	1	2
M25V95	28	2	2	1	3	2	1	1	2	2	2	#NULL!	4.5	4.75	4	5	2	2	0	0	2	1	2	2	2	2	2	0	2	1	2	2	1	0	0	2	1	1	0	2	0	3	4	4	2	1	3	1	1
M26C62	27	2	1	2	3	2	4	1	2	2	1	1	4	3.5	2.5	5	1	1	0	2	1	1	1	1	1	1	2	0	1	1	0	1	1	0	0	1	1	0	0	0	2	2	3	4	2	1	3	1	1
M26E99	20	1	4	1	4	1	1	2	2	2	1	3	4	4	3	2	2	1	0	1	2	1	0	1	2	1	2	0	0	1	0	0	2	0	0	1	2	2	2	0	2	2	3	3	3	1	2	2	2
M26L96	23	2	2	1	1	1	4	2	1	2	2	#NULL!	4.5	4.75	4	5	2	0	0	2	0	0	2	0	2	1	2	0	2	1	1	1	2	0	0	2	2	0	0	0	2	0	0	2	4	3	2	3	4
M26N88	28	2	2	2	1	1	5	2	2	2	2	#NULL!	4	3.75	3	4	2	1	1	2	2	0	1	1	2	0	1	1	0	1	0	1	2	0	0	1	2	0	0	0	2	2	4	3	2	2	0	2	1
M27A98	21	2	2	1	4	1	1	2	2	2	2	#NULL!	4	4	4	4	2	0	2	1	1	2	1	2	2	0	2	0	2	2	1	1	2	0	0	1	2	0	1	1	1	2	3	4	1	1	3	2	1
M27L95	24	2	2	1	3	1	1	1	2	2	2	#NULL!	4	4	3.5	4	2	0	0	2	0	1	1	1	2	0	2	0	1	2	0	0	2	0	0	2	2	0	1	0	2	3	3	2	3	2	1	3	2
M27M93	27	2	4	2	1	1	5	2	2	2	2	#NULL!	4.5	4.75	4	5	2	0	2	1	2	1	1	2	0	1	2	2	2	1	2	2	2	0	0	1	1	0	0	2	2	3	4	4	1	1	2	1	2
M27S97	22	2	2	1	3	4	1	1	1	2	2	#NULL!	4	2.75	2.5	5	2	0	1	1	1	1	1	1	2	0	2	0	1	1	0	1	1	0	0	2	2	0	1	0	2	0	1	2	3	1	3	2	3
M28C94	25	2	2	2	1	1	5	1	2	2	2	#NULL!	3.5	4.25	4	5	1	1	0	1	2	0	1	2	2	1	1	1	2	1	1	1	2	0	0	2	1	1	2	2	1	3	3	4	2	2	1	2	2
M28K64	21	2	2	1	1	1	5	2	2	2	1	5	4.5	4.5	4	5	2	0	0	1	0	1	1	0	2	1	2	0	0	1	0	2	1	0	0	1	2	0	2	1	1	3	3	2	2	1	1	4	2
M28M90	26	1	2	2	2	4	5	2	2	2	2	#NULL!	3.5	4.75	4	5	2	0	1	1	0	0	2	1	2	0	2	0	0	2	0	1	2	0	0	2	2	0	0	0	2	1	3	3	2	1	4	2	2
M28S56	24	2	2	1	1	1	1	2	2	2	1	3	4.5	5	5	5	2	1	0	0	2	1	1	2	2	1	2	0	2	1	2	2	2	0	0	1	2	0	1	2	0	4	4	4	1	0	4	0	1
M28V00	19	2	2	1	1	1	5	2	2	2	2	#NULL!	3.5	5	5	5	2	1	0	2	0	1	0	0	1	0	2	0	0	1	1	0	2	0	0	2	2	0	2	0	2	0	2	1	3	2	0	2	2
M29G98	20	2	2	1	1	1	5	2	2	2	2	#NULL!	3.5	3.75	3.5	4	2	0	0	2	0	0	0	0	2	0	1	0	0	2	0	0	2	0	0	1	2	0	0	0	2	1	1	1	3	2	1	2	3
M29L65	19	2	1	1	3	1	1	2	2	2	1	1	4	3.25	2	5	2	0	0	2	1	1	1	1	2	0	2	0	0	2	1	0	2	0	0	2	1	0	0	0	1	3	3	1	3	2	3	2	1
M29S97	22	1	4	2	1	1	4	1	1	2	2	#NULL!	4.5	4	4	4	2	0	1	2	0	1	1	1	1	0	2	0	0	2	0	1	2	0	0	2	2	0	1	0	2	0	0	1	4	2	0	2	2
M29S99	20	2	2	1	3	1	5	2	2	2	1	5	3.5	4	4	4	1	1	1	1	0	0	1	1	1	1	2	0	0	2	0	1	2	0	0	1	1	1	2	1	1	2	3	3	2	1	1	1	2
M2M83	29	2	2	2	1	1	5	1	2	2	1	5	4.5	3.5	3.5	5	2	0	0	1	1	0	0	1	1	0	2	0	0	1	0	1	1	0	0	2	1	2	0	1	1	2	3	3	1	1	2	1	1
M30A55	29	1	3	2	3	4	1	2	2	2	2	#NULL!	3	4	3	5	1	1	2	0	1	0	1	2	2	0	2	0	1	2	0	2	2	0	0	1	2	0	1	1	2	1	2	3	2	1	1	2	3
M30C94	26	1	2	1	3	1	5	1	2	2	2	#NULL!	5	2.25	1.5	5	1	0	0	1	1	1	0	0	1	0	2	1	0	1	0	0	1	0	0	1	1	0	1	0	1	1	1	1	3	4	1	2	3
M30I91	29	2	2	1	3	4	5	1	2	2	2	#NULL!	3	3.75	2.5	5	2	0	1	0	2	2	1	2	2	1	2	1	2	1	2	2	1	0	1	2	1	1	2	2	0	2	4	4	1	1	4	0	2
M30L00	19	2	1	1	3	1	4	1	2	2	1	3	4.5	2.75	2	4	2	1	0	2	1	2	2	2	2	1	2	0	2	1	1	2	2	0	0	2	1	0	1	1	1	1	3	3	2	2	3	2	1
M30P97	23	2	2	1	3	1	1	2	2	2	2	#NULL!	4.5	4.5	4.5	5	2	1	2	1	1	1	1	2	2	1	2	1	1	1	1	1	2	1	0	2	1	0	1	1	1	2	3	3	3	2	3	2	2
M30R93	26	2	2	1	1	2	5	2	2	2	1	1	3	2.75	2.5	5	2	0	0	2	0	1	1	0	1	0	2	0	0	2	1	0	2	0	0	2	2	0	2	0	2	1	1	0	3	0	3	1	1
M31A65	25	1	2	2	1	1	5	1	2	2	1	5	4	3.25	3	4	2	1	0	2	1	1	2	2	2	1	2	0	0	1	1	0	1	0	0	2	2	0	1	0	1	0	0	1	2	3	2	1	3
M31A70	19	2	2	1	1	1	5	2	2	2	2	#NULL!	4.5	4.25	3.5	5	1	1	2	2	2	1	0	1	2	1	2	1	0	1	1	1	2	0	1	2	1	0	1	0	0	2	4	3	1	0	4	1	2
M31S99	20	1	1	1	3	2	5	2	2	2	1	5	3.5	3.25	2.5	2	1	0	0	2	1	0	1	1	2	1	2	2	0	1	0	0	0	1	0	2	2	0	1	1	2	1	0	3	1	2	1	2	3
M3M95	24	2	2	1	1	1	5	2	2	2	1	5	2.5	2.5	2.5	5	2	0	1	2	2	0	1	1	1	1	2	1	1	2	0	1	2	0	0	2	0	0	0	1	1	3	3	4	2	1	2	1	0
M4G97	22	1	2	1	1	1	5	2	2	2	1	1	4.5	4.75	3.5	5	2	1	0	0	0	0	1	2	2	0	2	0	0	2	1	0	1	0	0	2	2	0	0	1	1	3	4	4	4	0	3	0	2
M4M93	20	2	2	1	1	1	1	2	2	2	1	5	4.5	4.75	3.5	5	2	0	0	1	2	2	0	2	2	0	2	0	1	1	0	2	2	0	0	2	2	0	2	1	1	3	3	3	2	3	3	2	2
M59S91	28	1	2	1	3	1	4	2	1	2	1	3	3.5	4	4.5	1	2	0	1	1	0	0	0	1	1	0	2	0	1	2	1	0	1	0	0	1	1	0	0	0	1	1	0	3	3	4	2	2	0
M6S97	22	2	2	1	1	1	5	2	2	2	2	#NULL!	3	4.25	4.5	5	1	0	1	2	1	0	2	2	2	1	2	0	2	2	0	1	2	0	0	2	1	0	0	1	1	2	3	3	2	1	2	1	1
M7C60	20	2	2	1	1	1	4	2	2	2	1	5	4	3.25	3	4	2	0	0	2	0	0	2	2	2	0	2	0	1	2	1	1	1	0	0	1	1	0	1	1	1	1	2	3	2	2	4	1	1
M7F96	23	2	4	1	3	4	5	2	2	2	2	#NULL!	4	4.5	4	5	2	0	0	1	0	1	1	1	2	0	2	0	1	2	1	1	1	0	0	2	1	0	0	0	2	2	3	4	3	2	4	2	2
M7M96	23	2	2	1	1	1	3	2	2	2	2	#NULL!	3.5	4	3.5	4	1	1	2	2	1	0	0	0	1	0	1	0	0	1	1	0	2	0	0	1	1	0	1	0	2	1	3	4	2	2	1	3	4
M8A62	21	2	2	1	2	1	5	1	1	2	2	#NULL!	4	4	4	5	2	0	1	0	0	1	0	2	1	0	2	0	0	1	2	1	1	0	0	1	1	0	0	1	1	1	2	3	1	1	3	2	1
M8R65	20	2	2	1	1	1	4	2	2	2	2	#NULL!	3.5	3.5	2.5	4	2	1	0	1	1	1	0	0	0	0	2	1	1	2	1	1	2	0	0	2	2	0	1	0	1	2	0	1	4	3	2	3	3
M9A98	21	2	4	1	3	1	1	2	2	2	1	5	4	3	2.5	5	2	0	0	1	0	1	1	1	2	1	2	0	0	2	2	0	2	0	0	2	2	1	1	0	2	3	3	2	3	1	1	2	1
M9G66	24	1	2	1	1	1	2	2	2	2	1	5	4	2.25	1.5	3	2	2	0	2	1	1	1	0	2	0	2	0	0	2	2	0	2	0	0	1	1	0	1	0	1	2	1	3	1	1	1	2	2
m9m97	22	2	4	1	1	1	2	2	2	2	2	#NULL!	4	2.75	2.5	4	2	0	0	2	1	1	1	2	1	0	2	0	0	2	0	2	2	0	1	2	2	0	0	0	2	3	4	3	1	0	1	4	2
M9R12	22	1	2	1	1	1	1	1	2	2	1	5	3.5	2.5	2	4	1	1	0	2	1	1	1	0	2	0	2	0	0	2	1	0	2	0	0	2	2	0	2	0	2	0	3	4	4	1	3	2	2
M9r63	20	1	3	1	4	3	5	2	2	2	2	#NULL!	3.5	3.5	3	5	2	0	0	2	0	0	1	1	2	0	2	0	0	2	1	0	2	1	1	2	2	0	2	1	1	0	0	1	3	3	3	0	2
Massimo-8-Giovannina-30	21	2	2	1	3	1	5	1	2	2	2	#NULL!	4	4.25	3.5	5	2	1	0	2	1	0	1	0	2	0	2	1	2	1	1	1	2	0	0	1	1	0	0	2	1	3	3	2	3	2	4	1	0
N07R97	22	1	3	1	3	1	5	1	2	2	2	#NULL!	3.5	4.25	3.5	5	2	0	0	2	0	1	2	1	2	0	2	0	0	2	1	1	2	1	0	2	1	0	2	0	2	1	1	1	3	1	1	2	3
N07U90	29	1	2	2	1	1	5	1	2	2	2	#NULL!	4	4.75	4	5	2	0	0	2	1	0	1	1	2	1	2	0	0	2	2	1	2	0	0	1	1	0	0	0	1	1	1	1	3	2	2	3	3
N09I97	21	2	1	1	3	1	1	2	2	2	1	3	4	4	3.5	5	1	1	0	2	1	0	1	1	1	0	2	1	0	2	1	0	1	1	0	1	1	2	0	0	1	0	3	2	2	2	2	2	2
N10M91	29	2	3	1	1	1	5	1	2	2	2	#NULL!	2.5	3.5	3.5	5	1	2	0	0	2	2	1	2	2	1	1	2	2	1	2	0	2	1	0	1	1	1	2	0	0	4	2	4	1	1	2	0	1
N12A65	27	1	3	1	3	1	4	2	2	2	2	#NULL!	4	3.75	3.5	5	2	0	0	1	1	0	0	2	2	0	2	2	1	2	2	1	2	0	0	1	2	0	2	0	0	2	2	3	3	3	4	2	2
N12A99	20	2	2	1	3	1	5	2	2	2	1	5	4	3.75	3.5	5	2	1	2	1	2	1	0	1	2	0	2	2	1	1	0	1	1	0	0	1	2	0	0	0	2	3	3	4	2	0	0	2	2
N13F83	29	1	1	2	1	1	5	1	2	2	1	5	3	4.75	4.5	5	2	2	0	2	1	1	1	1	2	1	2	1	1	2	2	0	1	0	0	2	2	1	2	0	1	3	3	3	2	3	3	2	2
N15T96	23	1	3	1	3	2	2	2	2	2	2	#NULL!	4.5	4.75	4	3	2	0	0	2	1	1	0	2	2	1	2	0	1	2	2	2	2	0	0	2	2	0	2	1	1	2	4	4	1	1	4	1	1
N19T92	27	2	2	1	1	1	5	1	2	2	1	3	4	4.5	4	4	2	2	1	1	2	2	2	2	1	2	2	1	2	1	2	2	2	2	1	2	1	0	2	2	2	2	3	3	2	3	2	2	3
N23V98	21	2	3	1	1	1	5	1	2	2	2	#NULL!	4.5	4.25	2.5	5	2	0	0	2	2	0	1	2	2	2	2	0	1	2	2	0	1	0	0	2	2	0	1	2	2	4	4	4	1	0	2	0	1
N25C97	23	2	4	2	1	1	5	2	2	2	2	#NULL!	3.5	4	3	5	2	0	0	2	0	0	1	1	2	0	2	0	2	2	0	0	2	0	0	2	1	2	1	0	1	3	2	2	2	1	3	3	3
n26d99	20	2	2	1	1	2	5	1	1	2	2	#NULL!	4	3.75	3.5	2	2	1	0	1	2	1	1	1	1	0	2	0	2	2	2	1	2	0	0	2	1	0	1	0	1	3	4	4	2	2	1	2	1
N26R86	29	2	2	1	2	1	4	1	2	2	1	5	4.5	4	2.5	5	2	2	2	1	1	0	0	1	2	2	2	1	1	2	1	2	0	0	0	1	2	0	0	1	1	2	3	3	2	1	3	2	1
N26S95	24	1	2	1	1	1	1	2	2	2	2	#NULL!	4	5	5	5	2	1	1	0	1	1	1	2	2	1	1	0	2	0	2	2	2	2	2	1	1	0	1	2	1	4	4	4	0	1	3	0	1
N27N68	20	2	2	1	1	1	5	2	1	2	1	5	3.5	4.25	2.5	5	2	1	1	1	0	0	1	0	2	0	2	0	0	2	1	2	2	0	0	1	1	0	1	0	1	1	1	3	3	2	2	2	2
N29P96	23	2	2	1	4	3	1	2	2	2	1	5	4	4.5	3.5	5	1	1	0	2	0	1	0	1	2	1	2	0	0	1	2	0	1	0	0	2	1	2	1	0	0	3	3	2	3	1	1	1	1
N2N58	22	1	3	1	4	3	1	1	2	2	2	#NULL!	4	3	2.5	4	2	2	0	2	2	2	0	1	2	2	2	2	2	2	2	2	2	1	2	2	1	1	2	1	1	3	3	4	3	1	4	1	1
N31C66	25	1	1	2	1	1	1	2	2	2	2	#NULL!	4	3.25	4	4	2	0	0	2	0	0	1	0	2	0	2	0	0	2	0	0	2	0	0	2	2	0	2	0	2	0	0	0	2	4	1	4	4
N67T71	20	2	2	1	3	1	1	1	2	2	2	#NULL!	4.5	3	3.5	5	2	1	2	2	1	1	1	2	2	2	1	0	1	2	1	1	2	0	0	2	1	0	0	2	1	2	2	3	2	2	2	2	3
N6L60	24	1	3	1	4	3	1	1	2	2	2	#NULL!	3.5	3.25	3.5	4	1	0	0	0	0	0	0	1	1	0	1	0	0	1	0	1	1	0	0	1	1	1	0	0	0	1	1	2	2	1	2	2	2
N70S75	23	1	2	2	3	2	5	2	2	2	2	#NULL!	5	4.75	4.5	4	2	1	0	0	2	1	1	1	1	0	2	1	0	1	1	0	2	1	0	2	0	1	2	1	1	2	3	3	3	2	2	4	2
N8O97	22	2	2	1	2	4	1	1	2	2	2	#NULL!	4.5	4.5	4	2	2	0	1	0	0	0	1	2	1	0	2	0	1	1	1	1	2	0	0	2	2	0	0	1	2	2	3	3	2	2	3	2	2
N98c63	21	2	2	1	1	1	2	1	2	2	2	#NULL!	3.5	4.25	3.5	4	1	1	0	2	1	1	0	2	1	0	2	1	1	1	2	1	1	0	0	1	2	0	1	0	1	2	2	3	1	1	1	1	2
O03S68	20	2	2	1	1	1	5	2	2	2	1	5	4	3.25	2.5	4	2	1	0	2	0	1	1	0	2	1	2	0	0	2	0	0	2	0	0	2	1	0	0	0	2	1	1	2	3	2	1	0	3
O08L94	26	1	3	2	1	1	5	2	2	2	1	5	4	3.75	4	4	2	0	1	2	0	2	0	1	2	1	2	2	0	2	0	1	2	0	0	2	2	0	1	0	2	0	0	2	3	3	1	2	3
O25R58	26	2	2	2	1	1	1	1	2	2	1	3	4	4	3.5	5	1	0	0	1	1	0	0	1	2	0	1	0	0	1	0	1	1	0	0	1	2	0	0	1	1	3	4	4	2	2	4	2	2
O27L62	26	2	1	1	1	1	5	2	2	2	1	5	5	3.75	4	5	2	1	1	0	1	0	0	1	2	1	2	1	1	2	0	0	2	1	1	2	1	0	2	1	2	2	4	3	3	0	2	2	1
O31S00	20	2	2	1	1	1	4	2	2	2	1	5	4	3.25	2.5	3	2	1	1	2	0	0	1	1	1	0	2	0	0	2	1	1	2	0	0	1	2	0	1	1	1	1	2	2	3	3	1	2	3
O49V53	24	2	4	2	3	2	5	1	2	2	1	5	4.5	4	4	4	1	2	2	2	1	0	1	2	2	2	2	0	2	2	1	2	1	0	0	2	2	0	1	2	2	2	3	4	4	4	3	4	4
P01A96	23	2	3	1	3	2	1	2	2	2	1	5	4.5	4.75	4	5	1	1	0	1	1	1	0	1	2	0	2	1	0	1	1	1	2	0	0	1	1	0	0	1	1	2	2	4	1	1	3	1	2
P01S69	20	2	2	1	2	1	1	2	2	2	2	#NULL!	3.5	4.25	3.5	5	2	0	0	1	0	1	0	1	2	0	2	0	1	2	0	0	1	0	0	2	2	0	1	0	2	2	3	4	2	0	3	1	0
P02S97	22	1	2	1	1	1	1	1	2	2	1	5	4.5	3.25	2	4	2	2	1	0	2	2	1	2	2	0	2	0	1	1	1	2	2	2	1	2	2	0	0	2	0	4	4	4	0	2	4	0	0
P03A00	19	2	2	1	1	1	1	2	2	2	2	#NULL!	4.5	4	4	5	2	0	1	0	0	0	1	1	2	1	2	0	1	2	2	1	2	0	0	2	2	0	1	1	1	1	2	3	2	2	4	2	3
P03S95	25	1	2	1	1	1	1	2	2	2	2	#NULL!	3.5	3.5	3.5	4	1	0	1	1	1	2	2	1	2	1	2	1	2	1	2	2	1	0	0	1	1	0	2	1	1	1	1	2	1	2	2	1	2
P04L94	25	2	2	1	1	1	5	1	2	2	1	3	4	4	4	4	2	1	0	2	0	1	1	2	2	1	2	0	1	1	0	2	2	0	0	2	1	0	0	2	1	3	4	3	2	1	3	1	1
P05g93	26	1	2	1	1	2	1	1	2	2	2	#NULL!	4	2.75	2.5	5	2	0	0	2	0	0	0	1	1	0	2	0	0	2	0	1	2	0	0	1	0	0	2	0	1	1	1	1	4	4	2	3	2
P05L96	24	2	2	1	1	1	5	2	2	2	2	#NULL!	4.5	3.75	2.5	4	2	1	0	2	1	2	0	0	2	2	2	0	0	0	1	0	1	0	0	2	1	0	1	0	1	2	4	3	3	3	1	1	2
P05M00	20	2	2	1	1	1	1	2	1	2	1	5	3.5	3.25	4	5	1	0	0	2	1	1	0	0	2	0	1	0	2	2	2	2	2	0	0	1	0	0	0	0	0	0	2	1	1	2	0	1	1
P06C93	26	1	2	1	3	4	3	2	2	2	1	5	2.5	3.75	2.5	4	2	1	0	2	1	1	1	2	2	0	2	0	0	1	1	1	2	0	0	0	1	0	0	2	2	1	1	2	2	2	3	2	2
P08A58	21	2	2	1	1	1	1	2	2	2	2	#NULL!	5	2.5	2	5	2	0	0	0	2	1	1	2	1	0	2	2	1	1	0	2	1	0	0	2	0	0	1	2	0	4	4	4	1	0	4	1	0
P09A94	26	2	3	1	3	2	5	2	2	2	2	#NULL!	3.5	3.5	3	5	1	0	1	2	0	0	2	2	2	1	2	0	2	1	1	0	2	0	0	2	1	2	0	2	1	1	3	3	2	3	1	1	2
P09G84	28	2	4	2	1	1	5	1	1	2	2	#NULL!	4	4.5	4	5	2	0	1	1	2	1	0	2	0	1	2	0	2	0	0	2	2	0	1	1	0	0	0	2	1	2	3	2	2	1	3	1	2
P10G95	24	2	3	1	1	1	5	1	2	2	1	4	4.5	4.5	5	5	2	1	1	2	2	1	0	2	2	1	2	1	2	1	2	1	2	0	0	2	1	1	1	2	0	4	3	4	3	1	2	2	3
P11L73	22	2	1	1	3	1	1	2	2	2	2	#NULL!	4	3.75	3.5	5	2	1	2	2	2	1	1	2	1	1	2	2	2	2	2	2	2	0	0	2	1	2	1	1	0	4	3	4	2	1	4	1	1
P11Y98	21	1	1	1	3	2	5	2	2	2	2	#NULL!	4	2.25	1	4	2	1	1	2	1	0	0	1	2	0	2	1	0	2	1	0	2	0	0	2	2	0	1	0	2	0	0	2	3	4	1	3	4
P12C96	23	2	2	1	3	1	5	2	2	2	2	#NULL!	4.5	3.5	2.5	4	2	1	0	2	1	0	1	0	2	1	2	0	0	2	1	0	2	0	0	2	1	0	1	0	1	1	1	1	3	1	1	2	1
P12D97	22	2	2	2	1	1	1	2	2	2	1	5	3.5	3.25	2.5	4	2	1	0	1	1	0	2	1	1	0	2	0	1	1	2	2	2	0	0	1	0	0	1	2	0	1	1	1	2	2	1	1	2
P12M71	23	2	2	1	1	1	5	2	2	2	2	#NULL!	4	1.75	1.5	1	1	0	1	1	0	1	1	0	1	0	2	2	0	1	0	1	2	0	0	1	1	1	1	0	1	1	1	1	3	2	1	3	2
P13A86	27	2	2	2	1	1	5	2	2	2	2	#NULL!	4	4	4	5	2	2	0	1	0	1	0	1	2	0	2	1	0	2	0	0	2	0	0	2	1	1	1	0	0	3	2	1	3	3	4	2	3
P14C68	22	2	3	1	1	1	5	2	2	2	2	#NULL!	4	4.5	3.5	4	2	1	0	2	1	0	2	1	2	0	2	0	1	2	2	1	2	0	0	2	2	1	1	2	1	3	3	3	3	2	4	2	1
P14E60	27	1	2	2	3	2	5	1	2	2	2	#NULL!	3.5	3	2.5	3	2	2	0	1	1	1	0	2	1	1	2	0	1	2	0	2	2	0	0	1	2	0	1	0	2	4	2	3	3	1	1	2	2
P15V00	19	2	2	1	1	1	1	2	2	2	1	3	4	3.25	2.5	5	2	0	1	2	1	1	2	2	2	0	2	0	1	2	0	2	2	0	1	2	2	0	1	1	2	1	3	4	2	1	1	2	1
P16A96	24	2	2	1	3	2	4	1	2	2	2	#NULL!	4	3	3	5	1	2	1	2	1	0	1	2	1	1	2	0	1	2	1	1	1	0	0	1	2	2	0	0	1	4	4	4	2	0	4	1	0
P17I97	22	2	2	1	1	1	1	1	2	2	2	#NULL!	3.5	2.75	2.5	3	2	2	1	2	2	0	1	2	2	1	2	0	1	1	1	1	2	1	1	2	1	0	1	0	1	0	2	4	3	1	2	3	3
P18G69	20	2	1	1	2	1	1	2	2	2	1	1	4	2.75	2	4	2	1	0	1	1	1	0	1	2	1	2	1	1	1	1	1	1	0	0	2	2	0	1	0	1	4	4	4	2	1	1	0	1
P19A60	26	2	3	1	3	2	3	2	2	2	2	#NULL!	4.5	3.5	3	4	2	1	0	2	0	0	2	1	2	0	2	0	0	2	1	1	2	0	0	2	2	1	2	1	1	2	2	3	3	3	3	3	2
P19C61	24	2	2	1	1	1	5	2	2	2	2	#NULL!	3.5	4	2	4	2	1	0	2	1	0	1	1	2	0	2	0	2	2	0	1	2	0	0	2	2	0	1	0	2	3	3	3	1	1	2	1	0
P19L64	24	1	4	1	3	1	1	2	2	2	2	#NULL!	4	1.25	1	5	2	0	0	2	0	0	2	1	1	1	2	0	0	1	0	1	2	0	1	2	2	0	1	0	2	2	2	3	4	2	2	1	3
P20M93	26	2	3	2	3	2	1	2	2	2	2	#NULL!	4	3.75	4	4	2	1	0	2	0	1	1	1	2	0	2	0	0	2	0	1	2	0	0	2	1	0	1	0	2	2	4	3	2	1	2	3	3
P21M53	28	2	4	2	2	1	3	2	2	2	2	#NULL!	4.5	4.75	4	5	2	1	1	2	1	1	0	1	2	1	2	0	1	2	2	2	2	0	0	2	2	0	0	0	1	1	2	3	3	0	2	3	2
P21S64	22	1	2	1	3	4	5	2	2	2	1	3	4.5	4.75	4	5	2	1	1	1	2	2	1	2	2	1	2	1	1	0	2	2	1	0	1	0	2	0	2	1	0	3	3	4	1	1	2	1	1
P22C68	20	1	1	1	1	1	3	1	2	2	2	#NULL!	4.5	3	2.5	4	2	1	0	1	1	0	1	1	2	0	2	0	0	2	2	2	2	1	1	1	1	0	1	0	0	2	3	3	2	1	3	1	2
P22M64	22	2	1	1	3	1	3	1	2	2	2	#NULL!	4	4.5	4	4	2	0	1	2	0	0	1	1	2	0	2	0	0	2	1	0	2	0	0	2	1	0	0	0	1	1	3	2	2	1	4	3	3
P22S97	23	2	2	1	1	1	5	1	2	2	1	5	4	4	3.5	5	2	1	2	0	1	0	0	1	2	0	1	0	1	1	2	1	2	0	0	2	1	0	2	1	2	4	4	4	1	1	4	1	1
P23I98	21	2	2	1	3	1	5	2	2	2	2	#NULL!	4.5	3	1.5	1	2	0	0	1	0	0	1	0	1	0	2	0	0	2	0	0	2	0	0	2	2	0	2	0	2	1	1	1	4	3	0	4	4
P23M96	23	2	4	1	3	1	5	2	2	2	2	#NULL!	4.5	5	5	5	1	1	0	2	1	0	0	1	2	0	2	0	0	2	0	0	2	0	0	2	2	1	2	2	2	1	4	3	3	2	4	2	3
P26A71	21	2	2	1	1	1	5	2	2	2	1	5	4.5	4.25	4	5	2	1	1	2	1	0	0	0	2	1	2	0	0	2	0	0	2	0	0	2	2	0	1	0	2	2	0	2	4	4	1	3	4
P26C95	25	2	2	1	1	1	5	2	2	2	2	#NULL!	5	5	5	5	2	2	0	1	0	0	0	1	2	1	2	0	1	2	2	1	2	0	0	2	2	0	1	1	1	3	4	3	2	2	4	1	0
P26C99	20	2	2	1	1	2	3	1	2	2	2	#NULL!	3	3.75	3.5	4	1	2	0	0	2	1	1	2	1	2	2	1	2	2	2	1	2	1	0	1	2	1	2	1	0	3	4	4	1	1	3	2	1
P26F93	26	2	2	2	1	1	5	2	2	2	1	5	4	4.75	4	5	2	0	0	1	0	0	0	1	1	0	2	0	0	2	0	0	2	0	0	2	2	0	1	1	2	1	3	2	2	1	1	2	2
P26G92	27	2	2	1	1	1	1	2	2	2	2	#NULL!	4	2.75	2.5	2	2	1	1	1	0	0	0	0	1	0	2	1	0	2	0	0	1	0	0	1	2	0	1	0	2	1	1	1	2	2	1	2	2
P28D92	27	2	4	2	1	1	5	2	2	2	2	#NULL!	4	4	2	1	2	2	1	2	1	1	1	2	2	1	2	1	2	2	2	1	1	0	0	1	1	0	1	2	1	2	3	3	3	3	2	2	2
P29a92	28	2	1	2	1	1	5	2	2	2	2	#NULL!	3.5	4.5	4	5	2	1	2	2	1	1	1	2	2	2	2	0	1	1	1	1	2	0	0	2	2	0	1	1	1	2	3	3	2	1	2	2	1
P29C95	24	1	2	2	3	2	1	2	2	2	2	#NULL!	3.5	3	2	5	2	1	0	1	2	0	2	2	2	2	2	2	1	2	2	2	1	1	1	2	1	1	0	2	1	3	3	4	1	2	3	1	2
P29M92	28	2	1	1	3	1	1	1	1	2	1	3	3.5	3.5	2.5	5	1	1	1	0	2	1	1	1	1	1	1	1	2	0	1	2	0	0	0	1	1	0	0	1	0	2	2	3	1	1	2	1	1
P29P96	23	2	1	1	3	1	5	2	2	2	2	#NULL!	3.5	4.5	3.5	5	2	1	2	0	0	1	1	0	2	1	2	1	0	2	0	1	1	0	0	1	2	1	0	0	2	1	1	1	3	3	1	3	3
P30E62	26	2	2	2	1	1	5	2	2	2	1	5	4	4	3.5	4	2	0	0	2	1	0	1	1	2	0	2	0	0	2	0	0	2	0	0	2	1	0	1	1	2	1	1	2	3	3	1	3	3
P30T92	27	2	1	2	1	1	5	2	2	2	2	#NULL!	4	3.75	3.5	4	2	0	1	2	0	0	1	0	2	0	2	0	0	2	0	1	2	0	0	2	1	0	0	0	2	0	1	1	3	1	1	3	3
P5R97	23	2	4	1	3	2	5	2	2	2	2	#NULL!	5	5	5	5	2	0	1	2	1	0	0	1	2	0	2	0	1	2	0	1	2	0	0	2	1	0	0	1	2	0	1	3	2	1	2	2	2
P60M61	22	2	2	1	1	1	1	2	2	2	1	5	3.5	3.75	3.5	5	2	0	0	1	0	1	1	2	1	0	2	0	0	2	1	2	2	0	0	1	2	0	0	1	2	0	0	3	2	3	4	1	2
P8E98	21	2	1	1	3	1	1	1	2	2	1	3	3.5	2.75	2	4	2	1	1	2	0	0	1	1	2	1	2	0	0	2	0	1	2	0	0	2	2	0	1	0	2	1	2	2	3	2	1	1	3
P9G95	24	2	4	1	3	1	5	1	2	2	1	5	4	4.75	3	4	2	0	0	1	0	0	0	1	2	0	2	0	1	2	1	1	2	0	0	2	2	0	1	1	2	3	1	2	3	3	2	2	1
Q6c94	25	2	2	2	1	1	5	2	2	2	2	#NULL!	4.5	5	5	5	2	0	0	2	0	0	0	0	2	0	2	0	0	2	1	1	2	0	0	2	1	0	1	0	2	1	2	2	2	2	2	2	2
R01A95	24	2	2	1	1	1	1	2	2	2	1	5	3.5	4	2.5	5	2	2	0	2	2	0	2	2	1	1	2	0	2	1	2	2	2	0	0	2	2	0	1	2	2	3	4	4	2	1	3	2	1
R01A98	21	2	2	1	2	1	4	2	2	2	2	#NULL!	4.5	4.75	4.5	5	2	0	1	2	0	0	1	2	2	0	2	1	1	2	0	0	2	0	0	1	2	0	1	0	1	3	1	4	1	1	0	1	2
R01F67	20	2	2	1	1	1	4	2	2	2	2	#NULL!	4.5	3.5	3	5	2	0	1	2	0	0	2	2	2	1	2	0	1	2	0	2	2	0	0	2	2	0	1	1	1	2	3	4	1	1	3	2	0
R01I99	21	1	2	1	1	1	1	2	2	2	2	#NULL!	4	4	4	4	2	1	1	2	1	1	1	1	1	1	1	1	1	1	1	1	1	0	1	1	2	1	0	1	1	3	4	3	2	0	4	4	0
R03C94	25	1	2	1	3	4	1	1	1	2	2	#NULL!	4	3.5	3	5	2	1	2	0	1	1	2	1	2	1	2	0	0	2	2	2	2	0	1	2	1	1	1	0	0	1	2	0	3	2	3	1	2
R04M97	22	2	2	1	3	2	5	2	2	2	1	5	4.5	4.75	4.5	1	2	0	2	2	0	1	1	0	2	0	2	0	1	2	1	0	1	0	0	2	2	0	0	0	0	1	0	2	3	4	1	3	1
R04M99	20	2	2	1	1	1	5	1	2	2	1	5	3.5	3.5	2.5	4	2	1	1	1	2	2	1	2	2	0	1	0	1	1	2	2	2	1	0	1	1	0	1	1	0	1	3	3	1	1	1	2	2
R07M66	23	2	3	2	1	1	5	2	2	2	2	#NULL!	4.5	3.5	2.5	1	2	0	0	2	1	0	2	1	2	0	2	0	0	2	0	1	2	0	0	2	2	0	1	0	2	0	0	3	4	0	2	2	2
R07V60	22	1	1	1	1	1	1	2	2	2	1	3	4	4	3	1	1	2	0	1	2	2	0	1	2	1	2	2	0	1	2	1	2	1	0	1	0	0	0	0	0	1	4	3	2	2	4	1	2
R08T94	26	2	2	2	1	1	5	2	2	2	1	3	4	3.75	3	4	2	1	0	1	1	0	1	1	2	1	2	0	1	2	0	1	2	0	0	2	2	1	0	0	2	1	0	1	2	2	1	3	4
R09S92	27	2	1	2	3	1	5	1	2	2	1	5	4.5	3.25	3	5	2	0	2	1	2	1	0	2	1	0	2	0	2	1	0	2	2	0	0	2	2	0	0	1	2	4	4	4	1	1	1	1	0
R11F96	23	2	2	1	1	1	5	2	2	2	2	#NULL!	4	4	4	4	2	1	2	1	0	0	1	1	1	0	2	0	0	1	1	1	2	0	0	1	2	0	0	0	1	2	2	2	2	3	3	2	1
R11M68	23	1	2	2	1	1	5	2	2	2	2	#NULL!	3.5	4	3.5	5	2	0	0	0	0	0	1	1	1	0	2	0	0	2	1	0	1	0	0	1	2	0	0	0	2	0	3	1	3	2	0	1	2
R11R97	23	2	2	1	3	1	5	1	2	2	2	#NULL!	4	5	4.5	5	2	1	0	2	0	0	1	1	2	1	2	0	0	2	0	1	2	0	0	2	2	0	0	0	2	2	3	3	3	1	4	2	1
R12B95	24	1	4	1	3	4	5	2	2	2	1	5	4	3.75	3	5	2	0	0	1	0	2	0	0	2	1	2	0	0	2	0	0	2	0	1	2	2	0	2	0	2	2	0	4	3	3	2	3	3
R12C97	22	1	2	1	1	1	1	2	2	2	2	#NULL!	4.5	4.5	3.5	5	2	1	0	2	1	1	2	2	2	1	2	0	1	2	0	2	2	0	0	2	2	0	0	0	2	3	2	4	3	3	3	2	3
R12S22	26	1	3	1	1	2	1	2	2	2	2	#NULL!	3	4.75	4.5	5	2	0	1	1	1	0	1	2	2	1	1	0	1	1	1	1	1	0	1	2	2	0	1	2	1	1	2	2	2	3	3	2	3
R14N99	20	2	2	1	1	1	1	2	2	2	1	5	4	4.25	4.5	5	2	1	0	2	1	0	1	1	2	0	2	1	0	1	0	2	2	0	1	2	2	0	1	1	2	2	2	4	3	1	4	2	1
R15M94	25	1	2	2	3	4	1	2	2	2	2	#NULL!	4	4.75	4.5	4	2	0	0	1	0	1	1	0	2	1	2	0	0	1	0	0	2	0	0	2	2	0	1	0	0	1	3	0	3	2	1	3	3
R16M01	18	2	1	1	1	3	1	2	2	2	1	5	3	3.84	3.5	5	2	2	0	2	1	0	2	2	2	1	2	0	1	1	1	2	2	0	0	2	2	0	0	2	0	3	4	4	0	1	4	2	0
R17A98	21	2	2	1	1	1	5	2	2	2	1	1	4	4.5	3.5	5	2	1	2	2	1	0	2	1	2	0	2	0	1	1	1	2	1	0	0	2	2	0	0	0	1	2	3	4	2	2	3	2	2
R17L92	27	1	1	2	1	1	5	1	2	2	2	#NULL!	4.5	3.75	3	5	2	0	1	1	0	1	0	2	2	0	2	1	0	2	2	1	2	0	0	1	2	0	2	1	1	1	3	3	3	3	4	3	2
R17M96	23	2	2	1	1	1	1	2	2	2	2	#NULL!	3.5	3	2	5	2	0	1	0	0	0	1	1	2	0	1	0	1	1	0	1	2	0	0	2	1	0	1	1	1	1	1	2	2	2	3	2	2
R18A12	23	2	1	1	3	2	1	2	2	2	1	5	4	4.75	4	5	2	1	0	2	1	0	0	2	2	1	2	0	2	2	1	0	2	0	0	2	2	0	2	0	1	3	4	4	1	0	4	1	2
R18F94	25	2	2	1	4	3	4	2	1	2	2	#NULL!	4	4	4	4	1	0	2	2	0	0	1	2	1	0	1	0	2	1	1	1	1	0	1	2	2	1	1	2	1	3	3	3	1	1	4	1	1
R18S95	25	2	4	1	3	1	5	1	1	2	1	5	4	2.75	2.5	1	2	1	1	2	1	0	1	2	2	2	2	0	2	0	2	2	2	0	0	2	2	0	0	0	1	1	1	2	3	0	3	1	2
R18V70	22	2	3	1	3	2	5	2	2	2	2	#NULL!	4	4.5	4	1	1	0	0	0	0	1	0	1	2	0	2	1	0	2	0	0	0	0	0	2	1	0	1	0	2	1	3	3	4	1	3	4	4
R19A64	24	2	3	1	1	1	5	1	2	2	2	#NULL!	4.5	3	2.5	5	1	1	2	2	2	2	0	2	1	0	2	1	2	0	2	2	2	0	0	0	2	0	0	2	0	4	4	4	1	0	4	0	0
R19M99	21	2	2	1	3	1	1	2	2	2	2	#NULL!	4.5	4.5	3.5	5	2	0	0	1	0	1	1	2	2	1	2	0	0	2	1	1	2	0	0	2	1	0	0	0	2	1	1	3	3	1	1	2	2
R19p94	26	2	2	1	1	1	5	2	2	2	2	#NULL!	4	4	3	1	2	2	0	1	2	0	1	1	2	1	2	1	1	2	1	1	1	1	1	2	1	0	1	1	1	4	2	3	2	2	2	2	2
R1A97	22	2	4	2	3	2	1	1	2	2	2	#NULL!	4.5	3.75	3	4	2	0	0	1	0	1	1	0	2	1	2	0	0	2	0	0	1	0	0	1	2	0	1	0	2	0	0	0	4	4	0	4	4
R20D87	28	1	2	2	1	1	5	1	2	2	2	#NULL!	3	4	3.5	4	2	0	0	2	1	0	1	1	2	1	2	0	0	2	1	1	2	0	0	1	2	0	0	0	1	1	1	1	3	2	1	3	2
R22I98	22	2	2	1	3	1	5	1	2	2	2	#NULL!	4.5	4	4	5	2	1	1	2	2	1	1	2	2	1	1	0	2	1	0	0	2	0	1	2	1	0	0	1	1	2	3	2	2	1	2	2	1
R22L66	26	1	2	1	1	1	1	2	2	2	2	#NULL!	3.5	3.5	3.5	4	2	1	0	1	0	1	1	1	1	1	1	1	1	2	1	1	1	1	1	2	0	0	1	1	1	4	3	3	1	2	4	3	3
R22L95	24	2	2	2	1	1	4	1	2	2	2	#NULL!	3.5	4.25	3.5	5	2	1	1	2	1	0	2	1	2	0	2	0	0	2	0	0	2	0	0	1	1	1	0	2	1	3	2	3	4	2	2	2	2
R23B98	21	2	2	1	1	1	5	2	2	2	2	#NULL!	4	3.75	2.5	4	2	0	0	1	0	0	0	1	1	0	1	1	0	2	1	1	2	0	0	1	2	0	2	1	2	3	2	3	2	0	0	2	2
R24A99	20	2	2	1	3	1	1	2	2	2	2	#NULL!	4	3.25	2	4	2	2	1	1	2	1	0	2	2	2	2	1	0	2	1	2	1	0	0	2	1	0	0	2	2	4	4	3	1	0	2	1	2
R24L72	20	2	3	1	1	1	5	2	2	2	2	#NULL!	3.5	4	4	5	2	0	1	2	0	2	1	1	2	1	2	0	1	1	1	2	2	1	0	2	1	0	0	0	1	2	3	3	2	2	2	1	2
R24P66	19	1	3	1	1	2	1	1	2	2	2	#NULL!	4	3.25	3.5	4	2	2	0	2	1	1	1	1	2	1	2	1	0	2	1	0	2	1	0	2	1	0	2	1	0	3	2	3	2	2	2	2	4
R25B02	18	1	2	1	1	1	1	2	2	2	1	5	4	3.5	3	5	1	2	0	1	1	0	1	0	1	1	2	0	0	2	2	0	1	1	0	1	1	1	1	0	0	3	3	2	4	3	1	2	3
R25M60	27	1	3	1	3	2	4	1	2	2	2	#NULL!	4	2.75	2	4	2	0	0	1	0	0	1	1	1	2	2	0	0	2	0	2	2	0	0	2	2	0	0	0	1	1	2	2	4	2	0	3	2
r26a97	20	2	2	1	1	1	1	2	1	2	1	5	4	4.75	4	5	2	0	1	1	2	1	1	1	2	1	2	0	2	1	1	2	2	1	0	1	1	0	0	0	1	3	4	3	1	1	4	1	2
R27M96	23	2	2	1	1	1	1	2	2	2	2	#NULL!	3.5	3.25	2.5	4	2	1	2	1	0	1	2	2	2	1	2	0	0	2	0	1	2	0	0	1	2	0	1	0	2	1	2	2	4	3	2	3	3
R27M97	22	2	2	1	1	1	5	2	2	2	2	#NULL!	3.5	3.5	3	2	2	1	0	1	1	1	2	2	2	1	2	0	1	2	1	2	2	0	0	2	2	0	1	0	1	1	2	3	2	1	4	2	2
R27N95	25	2	2	1	1	1	1	2	2	2	2	#NULL!	4	3.5	3.5	4	2	0	1	2	0	1	1	1	2	1	2	0	0	2	0	1	2	0	0	1	2	0	1	1	2	1	3	2	3	2	2	2	2
R27S99	21	1	2	1	1	1	2	2	1	2	2	#NULL!	4.5	4.5	4	4	2	1	1	2	1	0	2	1	2	0	2	1	0	2	2	0	2	0	0	2	1	0	1	0	1	1	1	4	2	3	3	1	3
R28A63	29	2	2	2	1	1	5	2	2	2	2	#NULL!	4	3.75	3	4	1	2	1	2	1	1	0	1	1	1	2	1	0	2	1	2	1	0	1	1	2	1	0	1	1	3	1	2	3	2	3	3	2
R28I71	21	2	2	1	3	1	1	2	2	2	1	5	3.5	3	1.5	4	1	1	0	1	0	2	0	1	1	1	1	0	0	1	1	0	0	0	0	0	2	0	1	0	0	0	0	2	3	3	1	3	3
R28L60	26	2	2	2	1	1	1	1	2	2	2	#NULL!	4	3.5	2	5	2	1	1	2	0	2	2	0	2	0	2	0	0	2	1	1	2	0	0	2	2	0	2	0	2	4	4	3	2	1	3	2	2
R28M15	24	2	2	1	1	1	5	2	2	2	2	#NULL!	3.5	4.25	4.5	5	2	1	2	2	1	0	1	2	2	1	2	1	1	1	1	1	1	0	0	1	1	0	1	2	1	1	3	3	2	1	1	1	1
R29J92	27	1	1	2	1	1	5	2	2	2	2	#NULL!	4	3.25	2	5	2	2	0	1	0	0	0	1	1	2	2	0	0	1	2	0	2	0	0	1	2	2	2	0	1	1	0	2	4	4	1	3	3
R29P66	26	2	1	1	2	1	5	1	2	2	2	#NULL!	4.5	4	3	4	2	0	0	2	0	1	1	1	1	0	2	0	1	1	1	2	1	0	0	2	1	0	0	0	1	2	2	2	1	0	2	2	2
R29R46	28	2	2	1	1	1	5	1	2	2	1	5	3.5	3.75	3.5	5	2	1	0	2	2	0	1	2	2	1	2	1	2	2	1	1	2	0	2	2	2	0	1	1	1	2	4	4	3	1	3	1	2
R2F93	27	2	2	1	3	4	5	2	2	2	2	#NULL!	4	3	2.5	4	1	0	0	1	1	0	0	0	2	0	2	0	0	2	1	1	2	0	0	2	2	0	0	0	1	3	3	3	2	1	2	3	1
R2F93	27	2	2	1	3	4	5	2	2	2	2	#NULL!	4	3	2.5	4	1	0	0	1	1	0	0	0	2	0	2	0	0	2	1	1	2	0	0	2	2	0	0	0	1	3	3	3	2	1	2	3	1
R30A98	22	2	2	1	3	1	2	2	2	2	2	#NULL!	4.5	3.25	3.5	5	1	0	0	1	0	0	0	0	1	0	2	1	0	2	2	1	1	0	0	0	1	0	1	0	1	0	1	1	3	2	4	0	2
R31R99	21	2	2	1	4	3	5	1	2	2	1	5	4.5	3.5	3.5	5	2	1	0	2	1	0	0	1	2	1	2	0	1	2	0	1	1	0	0	2	2	0	1	0	1	2	1	2	3	3	1	2	3
R3S3094	25	1	2	1	1	1	1	2	2	2	2	#NULL!	3	4.25	3.5	2	2	0	0	2	0	1	2	1	2	0	2	0	0	2	1	1	2	0	0	2	1	0	0	0	1	2	1	0	2	2	1	2	2
R3s61	26	2	2	1	1	1	5	2	2	2	2	#NULL!	4.5	3.84	3.38	5	2	0	1	2	1	1	1	2	2	1	1	2	1	1	2	2	1	0	0	2	2	0	2	2	2	1	2	4	3	3	2	2	3
R4F98	21	2	2	1	1	1	5	1	2	2	1	5	3.5	3	2.5	4	2	1	0	0	1	1	1	2	1	0	2	0	0	1	0	2	2	0	0	1	1	0	1	1	1	2	2	2	2	1	3	2	1
R5C71	24	1	2	2	1	1	5	2	2	2	2	#NULL!	5	5	4	5	2	2	1	2	0	1	2	2	2	1	2	1	2	2	1	2	2	0	0	2	2	0	1	2	2	4	4	4	4	1	2	2	1
R5C71	24	1	2	2	1	1	5	2	2	2	2	#NULL!	5	5	4	5	2	2	1	2	0	1	2	2	2	1	2	1	2	2	1	2	2	0	0	2	2	0	1	2	2	4	4	4	4	1	2	2	1
R5S85	27	2	2	2	1	1	5	2	2	2	2	#NULL!	5	4.75	4.5	5	2	0	1	0	2	0	1	2	2	0	2	0	1	1	0	0	2	0	0	2	1	0	0	2	2	4	4	4	3	3	4	2	2
R69C71	24	1	2	1	1	1	5	2	2	2	2	#NULL!	4.5	3.5	1.5	5	2	0	2	2	0	0	0	1	2	0	2	1	0	2	1	0	2	0	0	2	2	1	1	1	2	2	2	2	3	2	4	3	3
R6S96	20	2	2	1	1	1	5	2	2	2	1	5	4	3.25	3.5	4	2	0	1	1	1	1	1	1	2	1	2	1	2	1	1	2	2	1	0	2	1	0	2	0	0	1	1	3	2	0	2	2	1
R9T59	24	1	1	1	1	1	1	2	2	2	2	#NULL!	4	4	4	5	2	1	0	2	0	1	1	0	2	1	2	0	0	1	0	1	1	0	1	2	1	2	0	1	2	3	1	2	3	2	2	2	3
rd910002	28	1	2	1	3	2	5	1	1	2	2	#NULL!	4.5	4.5	4.5	5	2	2	1	2	2	0	1	2	2	0	2	0	1	2	1	1	2	1	0	2	1	0	0	1	1	2	3	4	2	1	2	1	2
S-18-83	29	1	2	2	2	4	1	1	2	2	2	#NULL!	4.5	4.75	5	5	2	1	0	1	1	1	1	2	1	1	2	1	1	2	1	1	2	0	0	1	2	2	1	1	1	2	2	2	3	3	3	3	3
S-18-N-47	27	1	2	2	1	1	1	2	2	2	2	#NULL!	4	3.75	3.5	5	2	2	0	0	0	0	0	0	2	1	2	0	0	0	0	0	2	1	1	2	2	0	1	0	1	2	2	1	4	2	2	2	3
S04B14	23	1	2	1	1	1	1	1	2	2	2	#NULL!	4.5	4	3.5	5	1	1	0	2	2	1	1	2	1	1	2	2	0	2	1	1	2	0	0	2	1	0	1	0	1	3	3	3	2	0	4	2	1
S05C92	28	2	2	1	1	1	4	2	2	2	1	5	4	4	4	5	2	1	0	2	0	0	0	1	2	0	2	0	0	1	0	0	2	0	0	2	2	0	1	0	1	1	3	2	3	1	2	2	1
S06A88	27	2	2	2	1	1	5	2	2	2	2	#NULL!	4	3.25	2	2	2	0	0	2	0	0	1	0	2	0	2	0	0	2	0	0	2	0	0	2	2	0	0	0	2	0	0	0	4	3	1	0	0
S08M72	18	1	2	1	1	1	4	2	2	2	2	#NULL!	3.5	2.25	1	2	2	0	0	1	0	1	1	1	2	1	2	0	1	2	0	1	1	0	0	2	1	2	0	0	2	1	1	1	3	2	3	3	3
S09B11	25	2	3	2	1	1	1	1	1	2	1	5	3.5	3.5	3	2	2	1	2	2	0	1	1	1	2	1	2	0	0	1	0	1	2	0	0	2	2	1	2	1	2	2	3	3	3	3	1	3	3
S09M62	23	1	2	2	1	1	5	2	2	2	1	5	4.5	5	5	5	2	2	2	1	2	0	1	2	1	1	2	1	1	2	1	1	1	0	0	1	2	0	2	2	1	4	3	4	2	1	2	2	2
S10C98	22	2	2	1	1	1	5	2	2	2	2	#NULL!	2.5	2.75	2	4	1	0	0	1	2	1	1	1	2	1	2	2	1	2	0	0	1	0	0	2	2	0	1	0	2	3	4	3	3	1	2	2	2
S10E66	25	2	2	2	1	1	5	1	2	2	1	3	4	4.75	4	5	2	1	2	2	1	0	1	1	1	1	2	0	0	2	1	1	2	0	0	2	2	0	1	0	0	2	2	4	2	0	4	2	2
S10L68	19	1	2	1	1	1	1	1	2	2	2	#NULL!	4	2.25	1.5	5	2	0	0	2	0	1	1	2	0	1	2	0	0	1	1	0	2	0	0	1	2	0	2	0	2	2	1	4	2	3	0	0	4
S10L96	24	2	2	1	3	1	3	2	2	2	1	5	4	4.5	4	5	2	1	1	2	1	0	1	2	2	0	2	0	0	1	0	1	1	0	0	1	1	0	1	2	1	3	4	4	3	2	4	2	2
S10S96	24	2	2	1	3	1	1	2	2	2	1	5	3.5	2.25	2	4	2	0	0	0	1	1	0	1	1	1	2	0	1	2	1	0	1	0	0	1	2	1	2	0	1	2	4	3	1	0	4	0	0
S11M71	19	2	2	1	1	1	5	2	2	2	2	#NULL!	4.5	3.25	3.5	5	2	0	0	1	1	1	1	1	2	1	2	1	1	1	0	1	2	0	0	2	2	0	1	0	1	2	1	2	2	2	3	2	3
S11N59	27	2	2	2	1	1	1	2	1	2	1	5	3.5	2.75	3	5	2	0	0	2	1	0	2	0	2	0	2	0	0	2	1	2	2	0	0	2	2	0	0	0	0	0	1	2	2	2	4	1	2
S11s67	28	2	2	1	2	2	5	1	2	2	1	4	3	4	3	5	2	0	2	2	0	0	1	1	2	1	2	1	0	1	2	1	1	0	1	2	2	0	0	0	1	2	2	2	2	2	4	3	2
S12D96	24	2	2	1	3	2	5	2	2	2	1	3	4	4.5	3.5	3	2	0	2	1	1	1	1	1	1	1	2	2	2	2	2	1	2	0	0	1	1	0	0	1	0	2	3	3	2	2	1	2	2
S12F80	21	1	2	1	1	1	1	2	2	2	1	5	3.5	3	3.5	4	2	2	1	1	2	0	2	2	2	1	2	1	1	2	1	2	2	0	0	2	2	0	0	1	1	2	3	3	2	3	3	3	2
S14M96	23	2	2	1	1	1	1	2	2	2	2	#NULL!	4	3.25	1.5	4	1	0	0	2	0	2	1	1	2	2	2	1	0	1	1	0	0	0	0	1	1	0	2	0	1	0	1	1	3	2	1	2	2
S15A62	29	2	2	2	1	1	1	2	2	2	2	#NULL!	3	3.75	4	4	2	1	0	2	0	0	1	1	2	0	1	0	0	1	0	0	2	0	0	2	1	0	2	0	0	1	1	2	2	2	1	2	0
S15A94	26	2	2	1	1	1	1	2	2	2	2	#NULL!	4	3.5	3	4	2	1	0	1	1	1	1	1	2	0	2	0	1	1	0	1	2	0	0	2	2	0	1	0	1	2	2	3	3	2	2	3	3
S15M95	25	1	2	1	1	1	1	2	2	2	1	5	4.5	4	4	4	1	0	0	1	0	1	1	0	1	0	2	1	0	1	0	1	1	0	0	1	2	0	0	0	1	0	1	2	3	3	2	2	3
S16M87	29	2	2	2	3	2	5	1	2	2	1	5	3.5	3.75	4	4	2	1	0	2	1	0	1	2	2	1	2	0	1	2	0	2	2	0	0	2	2	1	1	1	1	2	3	3	2	2	4	2	2
S16S92	27	2	2	2	1	1	5	1	2	2	1	5	3	4.75	3.5	5	1	0	0	2	1	0	0	1	1	0	2	1	0	2	0	0	2	0	0	1	1	0	1	0	2	3	4	3	4	2	4	2	3
S16S95	24	2	2	2	1	1	5	2	2	2	2	#NULL!	4	3.25	3	4	2	0	1	1	1	1	2	2	1	1	2	0	2	1	1	2	2	0	1	1	2	1	1	2	2	2	3	3	2	1	2	2	2
S17F96	23	2	4	1	1	1	4	1	2	2	2	#NULL!	4.5	3.75	2.5	4	2	1	0	1	1	0	1	1	2	0	2	0	0	2	0	0	2	0	0	1	2	0	0	1	2	3	2	3	2	1	1	2	2
S17L95	25	2	2	1	1	1	3	1	2	2	2	#NULL!	4	4.25	3.5	4	2	1	0	2	1	1	1	2	2	1	2	0	1	2	2	0	1	0	0	2	1	0	0	0	1	3	2	2	4	2	3	1	3
S18A68	26	2	2	1	1	1	5	2	2	2	1	5	4.5	3.25	3.5	4	2	0	1	1	1	2	2	1	1	0	2	0	2	2	2	2	2	0	0	1	1	0	1	2	1	4	3	3	2	2	3	2	1
S18A95	24	1	1	1	3	1	2	1	2	2	2	#NULL!	2.5	3.75	4	3	1	0	1	0	0	1	1	1	1	1	1	0	1	0	2	2	1	0	1	0	2	2	1	1	0	2	3	2	2	3	2	3	2
S18A95	24	1	2	1	1	1	5	2	2	2	2	#NULL!	3	3.75	4	5	2	0	0	0	1	1	0	1	2	0	2	1	0	1	2	1	2	2	0	2	2	0	1	0	1	1	3	2	2	1	0	2	1
S18M92	28	2	1	1	1	2	1	2	2	2	2	#NULL!	4	4	4	5	1	1	1	2	0	2	1	0	1	0	2	0	0	2	1	0	1	0	0	2	1	0	0	1	1	2	2	2	3	2	2	1	2
S18T60	23	2	2	1	3	2	1	1	2	2	1	5	2	3.25	3	2	2	0	0	2	0	1	2	2	1	0	2	0	2	2	1	0	2	1	0	2	1	0	2	1	0	3	3	2	4	3	1	4	4
S19E97	22	2	1	1	3	1	1	1	2	2	2	#NULL!	4.5	3.25	3	5	1	0	0	0	0	1	0	2	2	1	2	2	2	0	0	2	1	1	2	1	2	0	0	1	1	4	4	4	1	0	4	0	0
S19L98	22	1	4	1	3	1	1	2	2	2	2	#NULL!	3.5	4	4	5	2	1	0	1	1	1	1	2	1	1	2	1	1	2	2	2	2	1	1	1	1	2	0	0	1	0	2	2	2	2	3	1	2
S20A65	25	2	2	1	1	1	4	1	2	2	2	#NULL!	4	4	4	5	2	1	0	2	1	1	1	2	2	1	2	1	0	1	0	1	1	0	0	2	2	0	2	0	2	3	4	3	3	1	4	2	2
S20E99	20	2	2	1	3	1	5	2	2	2	1	1	4	4.75	4	5	2	0	2	2	0	0	1	1	2	0	2	0	0	1	0	1	2	0	1	2	2	0	1	1	2	0	0	2	3	4	0	3	4
S23D96	24	2	2	2	1	1	5	2	2	2	2	#NULL!	4	5	4.5	5	2	0	1	2	1	0	2	2	2	0	2	0	2	2	2	1	2	0	0	1	1	0	0	2	1	1	3	4	2	3	4	2	1
S23O93	26	1	2	2	1	1	5	2	2	2	1	3	3	4.25	4	4	2	0	0	1	0	1	1	0	1	0	2	1	0	2	2	0	2	1	1	2	2	1	2	0	0	1	1	1	3	3	1	2	3
S24L94	25	2	3	1	1	1	1	1	2	2	2	#NULL!	4	4.5	3.5	4	1	0	1	1	2	1	0	2	1	1	2	2	2	1	2	1	1	1	1	2	1	2	1	1	0	3	3	3	3	0	2	3	2
S24L97	22	2	3	1	3	1	5	2	2	2	2	#NULL!	4.5	3.5	3.5	5	2	0	0	2	0	1	1	0	1	0	2	0	0	2	0	1	1	0	0	1	2	0	2	0	2	1	0	1	4	4	4	4	4
S25D65	23	2	2	1	1	1	5	2	2	2	2	#NULL!	3	3.25	4	5	1	0	1	2	2	0	1	2	2	0	2	1	1	2	2	0	1	0	0	1	2	0	0	1	0	2	1	2	1	2	3	1	1
S25G93	27	1	4	2	1	1	5	2	2	2	2	#NULL!	5	4	2.5	4	2	2	0	0	1	1	1	1	1	0	1	0	0	1	1	1	0	0	0	0	2	2	0	1	1	0	4	4	1	2	3	2	1
S25G96	24	2	4	1	1	2	1	1	2	2	1	3	4	4.25	3	5	2	1	2	2	0	1	1	2	2	1	2	1	1	2	1	1	2	0	0	2	1	0	1	1	1	4	4	4	1	0	3	1	0
S25M62	28	2	4	1	1	1	1	1	2	2	1	5	4.5	2.5	1	4	2	2	0	2	2	1	2	2	2	2	2	0	1	1	2	1	2	0	0	2	1	0	1	0	0	4	4	4	1	1	4	3	3
S25M65	27	1	2	2	1	1	5	1	2	2	2	#NULL!	3.5	2.75	2	2	1	0	0	2	0	1	1	0	2	0	2	0	0	2	1	1	2	0	0	2	1	0	1	0	1	1	2	2	1	1	2	1	1
S25R87	28	2	1	2	1	1	5	1	2	2	1	5	3.5	3.75	3.5	4	2	0	0	2	1	0	1	1	2	0	2	0	0	1	0	1	2	0	0	2	1	1	0	0	2	2	3	3	2	1	4	1	1
S25S94	25	1	2	1	1	1	5	1	2	2	1	5	4	2.75	2	4	2	0	0	1	0	1	1	0	1	0	2	0	0	1	0	0	0	0	0	1	2	0	0	0	2	0	1	1	3	3	1	3	3
S26P99	20	2	2	1	1	1	3	2	2	2	1	5	3.5	3.25	2	5	2	1	2	2	0	0	1	2	2	1	2	0	1	2	0	0	2	0	0	2	2	0	1	1	2	3	4	3	3	1	2	2	2
S26S90	26	2	2	2	1	1	1	2	2	2	2	#NULL!	4	4.75	4	4	2	0	0	0	1	1	0	1	2	0	2	0	0	2	0	1	2	0	0	2	2	0	1	1	2	2	4	2	3	0	4	0	0
S27A52	28	2	1	2	1	1	5	1	2	2	2	#NULL!	4	3	2	2	2	0	0	1	0	0	2	1	2	0	2	0	0	2	1	2	2	0	0	2	2	0	2	0	1	0	3	3	4	0	2	3	3
S27A65	23	1	2	1	1	1	5	2	2	2	2	#NULL!	3.5	3.25	2.5	5	2	1	0	0	1	1	1	2	1	1	2	0	0	1	1	0	1	0	0	1	1	0	0	0	2	0	3	2	4	3	1	4	3
S27M	27	2	2	1	1	1	5	2	2	2	2	#NULL!	3	2.75	2.5	2	2	0	0	2	0	1	0	1	2	0	2	0	0	2	0	0	2	0	0	2	2	0	2	0	1	1	2	1	3	1	0	3	2
S28M87	28	1	4	1	1	1	5	2	2	2	1	5	4.5	3	2.5	5	2	1	0	1	1	0	1	0	2	1	1	0	0	1	0	0	2	1	0	2	2	0	2	0	2	3	3	3	2	2	0	1	2
S29C98	21	2	2	1	1	1	4	2	2	2	2	#NULL!	4	3	3	5	2	0	0	2	2	0	1	2	2	0	2	0	1	2	1	0	2	0	0	2	2	0	2	0	1	1	2	2	2	0	4	2	2
S29J92	27	2	2	2	1	1	5	1	1	2	2	#NULL!	3	3.5	3.5	3	2	0	1	2	1	0	1	2	2	0	2	0	0	2	0	2	2	0	0	2	2	1	0	0	2	3	2	4	3	2	2	2	2
S2S99	20	2	2	1	1	1	5	2	2	2	1	5	3	3.25	4.5	5	2	2	1	2	1	0	2	2	2	2	2	2	2	2	1	0	2	1	0	2	1	0	1	2	2	4	4	4	2	2	3	2	2
S30A16	19	2	2	1	3	1	5	1	1	2	2	#NULL!	3.5	4.5	4.5	4	2	0	1	0	2	1	0	2	2	0	1	0	2	1	0	2	2	0	0	2	2	0	2	2	2	4	4	4	0	0	4	0	0
S30C92	27	2	2	2	3	2	5	1	2	2	2	#NULL!	4.5	4.5	4	4	1	0	2	2	1	0	2	1	0	1	2	0	0	2	0	1	2	0	0	2	1	0	0	1	2	3	4	4	2	0	2	2	2
S30D26	20	2	4	1	3	2	5	1	2	2	2	#NULL!	4.5	5	5	5	2	0	1	2	1	0	0	2	2	0	2	0	1	2	1	2	2	0	1	2	2	0	2	1	1	0	2	3	2	1	3	3	2
S30F93	26	1	2	2	2	4	1	2	2	2	2	#NULL!	4	3.25	3.5	1	1	0	1	2	0	0	1	0	1	0	2	0	0	2	0	1	2	0	0	1	2	0	0	0	2	0	0	1	3	3	1	3	3
S4S96	24	2	2	1	1	1	1	2	2	2	1	5	4.5	3.25	4	5	2	1	1	2	0	0	2	2	2	1	2	0	0	2	0	1	2	0	0	2	2	0	0	1	2	3	1	3	1	2	2	3	4
S60S63	22	2	2	2	1	1	1	2	2	2	2	#NULL!	4.5	5	5	5	2	1	0	2	2	0	0	2	2	0	2	0	1	2	2	0	2	0	0	2	1	0	2	1	1	2	3	2	2	2	2	1	2
S65T64	19	2	2	1	3	2	1	2	2	2	1	1	4.5	3.5	2.5	5	2	0	1	2	1	1	2	1	2	1	2	0	1	2	1	0	1	0	0	2	1	0	2	0	1	4	4	4	3	2	4	2	2
S67R70	27	1	2	1	1	1	1	1	2	2	2	#NULL!	3.5	4	3.5	5	1	1	1	0	1	2	1	1	1	1	0	0	1	1	1	2	2	0	1	0	1	0	0	2	1	2	2	4	2	1	3	1	1
S6C94	25	2	4	1	3	1	5	2	1	2	2	#NULL!	4.5	2.75	2.5	4	1	1	0	2	0	0	1	1	2	0	2	0	0	1	1	1	2	0	0	2	2	0	0	0	1	0	2	2	2	1	2	2	1
S6F57	28	2	3	2	1	1	5	1	2	2	1	1	4	5	5	5	2	2	0	1	2	1	1	2	2	1	2	1	2	2	0	0	2	0	0	1	2	0	1	0	2	4	4	4	2	0	4	2	0
S6G97	22	1	3	1	3	2	1	2	2	2	2	#NULL!	4	4.25	4.5	5	2	1	0	2	0	0	1	2	2	0	2	0	0	2	2	1	2	0	0	2	2	1	2	1	1	2	3	3	3	2	4	3	1
S7G92	28	2	2	2	1	1	5	1	1	2	2	#NULL!	3	4	4	5	2	1	1	2	2	0	1	2	2	1	2	1	2	2	1	2	2	0	0	2	1	0	2	2	1	3	4	4	3	2	2	2	2
S8N62	23	2	4	1	3	1	5	2	2	2	2	#NULL!	4	3.75	4.5	5	2	1	0	1	1	1	0	0	2	2	2	0	0	1	1	1	2	0	0	2	2	0	0	0	1	1	2	3	2	2	3	1	1
S99M61	20	2	1	1	3	1	5	1	2	2	1	5	4	2.5	2	2	2	1	1	2	0	0	2	2	2	1	2	0	0	2	2	1	2	0	0	2	1	1	2	0	1	3	2	3	3	2	3	2	2
S9A78	21	2	2	1	1	1	5	2	2	2	2	#NULL!	4.5	4	2.5	2	1	1	0	2	0	1	0	0	2	0	1	0	0	2	0	0	2	0	0	2	2	0	1	0	2	1	0	2	3	4	0	2	3
S9B68	23	2	2	1	3	2	1	1	2	2	2	#NULL!	5	4.25	4	5	2	1	2	1	0	1	2	2	2	2	2	1	1	1	2	2	0	0	0	2	0	2	2	1	0	1	4	4	0	0	4	0	0
S9C97	22	2	2	1	1	1	5	2	2	2	1	4	4.5	4.5	4	5	2	1	1	2	2	0	1	2	2	0	2	1	2	2	0	1	2	0	0	2	2	0	1	2	2	3	1	3	3	3	4	2	3
S9E93	26	2	2	2	3	2	5	2	2	2	2	#NULL!	4	4.5	4.5	5	2	1	1	2	0	0	1	2	2	1	2	0	1	2	0	1	1	0	0	2	2	0	1	0	2	2	3	2	2	2	2	2	3
S9M94	25	2	2	2	1	1	5	2	2	2	2	#NULL!	5	4.75	4.5	5	2	0	1	2	2	1	1	1	1	1	1	0	2	1	0	2	2	0	0	1	2	0	2	2	1	3	4	4	3	2	4	2	3
S9S98	22	2	4	1	3	1	1	1	2	2	2	#NULL!	4.5	5	5	5	2	0	2	2	2	1	0	2	1	0	2	0	1	2	0	0	2	0	0	1	2	0	2	1	2	4	4	4	2	0	2	3	0
T10G97	23	2	2	1	3	1	5	2	2	2	2	#NULL!	4.5	4.75	4.5	4	2	2	0	1	1	0	1	2	1	1	1	1	0	1	1	1	2	0	0	1	2	2	1	2	1	4	3	3	2	2	3	2	1
T10S95	24	2	2	2	1	1	1	2	2	2	2	#NULL!	4	5	4.5	5	2	2	1	0	1	0	0	0	1	1	2	1	0	1	1	2	2	0	0	1	1	0	1	2	1	1	2	3	3	1	2	2	3
T13O57	29	1	2	2	1	1	5	1	2	2	2	#NULL!	3.5	4	3.5	4	2	0	0	1	0	1	1	0	2	0	2	0	0	2	0	1	2	1	0	2	2	1	1	0	2	0	1	2	3	3	2	3	2
T14A62	23	2	2	1	1	1	5	2	1	2	1	5	3.5	2.5	2.5	4	2	1	1	1	1	0	1	1	2	1	2	0	0	2	0	0	2	0	0	2	1	0	0	0	1	3	3	3	3	2	2	3	3
T14S65	29	1	2	1	1	1	5	2	2	2	2	#NULL!	4	2.75	2.5	2	2	1	0	0	0	2	1	1	1	0	2	0	0	1	1	1	1	0	0	1	2	0	1	0	1	3	2	2	2	1	4	2	1
T15S55	28	2	2	1	1	1	5	2	2	2	1	5	3.5	4	3	5	2	0	0	1	0	0	1	0	2	0	2	0	1	2	1	1	2	0	0	2	1	0	1	0	1	0	1	1	3	2	2	3	3
T18C84	28	2	2	2	1	1	5	1	2	2	1	5	4	4.5	4	5	2	0	1	2	1	1	1	2	2	2	2	0	2	2	1	2	2	0	0	2	2	0	2	1	1	2	2	3	3	3	2	2	2
T1R00	19	2	2	1	1	1	5	2	2	2	2	#NULL!	4	4.5	4	5	2	0	0	2	1	2	2	1	2	2	1	2	2	1	0	2	2	0	0	2	2	0	1	1	1	2	2	3	4	4	1	1	3
T20E00	20	1	2	2	2	4	5	2	2	2	1	5	4	3	2.5	2	2	1	0	2	1	0	1	2	2	1	2	1	0	2	1	0	1	0	0	1	2	1	1	0	0	3	3	2	3	1	1	2	2
T22C65	19	1	2	1	3	4	1	1	2	2	2	#NULL!	4.5	5	5	5	2	0	1	1	0	0	2	1	1	1	1	0	1	1	1	1	2	0	1	1	2	0	2	2	1	2	2	4	2	1	3	1	1
T4M64	21	1	3	1	1	1	3	2	2	2	2	#NULL!	4.5	3.25	3	2	2	0	2	2	0	0	1	1	2	1	2	0	0	2	1	1	2	0	0	2	2	0	1	1	2	1	2	3	3	2	2	2	2
T6E96	24	2	2	1	1	1	1	2	2	2	2	#NULL!	3	4	3.5	5	2	0	0	1	1	1	1	1	2	2	2	0	1	2	2	2	1	0	0	2	2	0	0	1	1	3	3	3	3	3	3	3	3
U04C98	22	2	2	1	1	2	2	1	2	2	2	#NULL!	4	4	3.5	5	2	1	1	1	2	0	1	2	2	0	2	1	0	2	0	0	2	0	0	2	2	0	2	1	2	4	3	3	3	0	4	2	2
U13E93	26	1	3	1	3	2	1	2	2	2	2	#NULL!	4	4	4	2	1	1	0	2	2	1	1	2	1	0	2	0	1	1	2	1	2	1	0	1	1	0	1	0	1	1	3	2	1	1	2	2	2
U16s91	28	2	2	2	1	1	5	1	2	2	2	#NULL!	5	4.5	4.5	5	2	2	2	2	0	0	1	0	2	2	2	0	0	2	0	0	2	0	0	2	2	0	1	1	1	1	3	4	3	3	3	3	3
U25M62	22	1	2	1	3	1	1	2	2	2	2	#NULL!	4	5	4.5	5	2	1	0	2	0	0	1	1	2	1	2	0	0	2	1	1	2	1	1	1	1	0	1	1	1	2	4	3	3	1	2	3	1
U30M62	22	2	4	1	1	1	1	2	2	2	2	#NULL!	3.5	3.25	2.5	5	1	0	0	0	2	1	1	2	2	0	2	0	1	2	1	2	2	0	0	1	1	0	0	0	2	2	3	3	2	1	2	2	2
V01D92	28	2	2	2	1	1	5	2	2	2	2	#NULL!	4.5	5	4.5	5	2	0	0	2	2	1	0	1	2	0	2	1	2	2	0	0	2	0	0	2	1	0	1	2	2	4	3	4	3	1	3	1	2
V02G66	25	2	2	2	1	1	5	2	2	2	2	#NULL!	4	4.25	4.5	5	2	0	2	2	0	0	1	1	2	1	2	1	1	2	0	0	2	0	0	2	1	0	1	0	2	4	3	4	3	3	2	2	3
V02R01	19	2	4	1	4	1	1	2	2	2	2	#NULL!	4.5	1.75	1.5	3	2	0	1	1	0	1	2	0	1	0	2	1	0	1	2	1	2	0	1	2	1	0	1	0	1	0	0	1	2	2	3	1	2
V03G91	29	1	4	1	1	1	5	1	2	2	2	#NULL!	5	4.25	2.5	5	2	2	0	1	2	1	0	2	2	1	2	1	0	2	2	1	2	1	0	2	1	1	1	1	0	2	1	3	4	2	3	3	4
V04G67	24	2	3	1	3	2	5	1	2	2	2	#NULL!	5	4.75	4.5	5	2	1	0	1	1	1	1	2	2	1	2	0	1	2	2	2	2	0	0	2	2	0	1	0	1	3	3	4	3	4	1	3	3
V04L56	20	2	2	1	1	1	5	2	2	2	2	#NULL!	5	5	5	5	2	0	0	0	0	1	0	2	2	0	2	0	2	1	2	2	2	0	0	2	2	0	2	1	1	1	4	3	2	1	4	1	1
V09I66	26	2	3	1	2	1	1	2	2	2	2	#NULL!	3.5	3.75	3	4	2	2	0	1	1	1	1	1	2	2	1	1	0	1	2	2	0	0	0	1	1	1	2	1	0	0	2	1	1	1	2	2	2
V09S61	28	2	2	2	1	1	4	2	2	2	2	#NULL!	4	3	2.5	4	2	0	0	1	2	2	1	2	2	0	2	1	2	1	0	0	2	0	0	1	2	0	1	1	2	1	3	3	2	2	1	1	1
v11n48	22	1	4	1	2	1	1	2	2	2	2	#NULL!	5	5	5	5	2	0	0	2	0	0	1	0	2	0	2	0	0	2	2	2	2	0	1	2	2	0	0	0	1	2	3	2	2	2	3	3	2
V13A99	20	2	3	1	3	2	5	2	2	2	1	5	3.5	3.25	2.5	5	2	1	0	1	0	0	1	0	1	0	2	1	0	1	0	0	1	0	1	1	1	0	2	0	2	1	1	3	3	3	3	2	2
V18A62	19	1	2	2	1	1	1	2	2	2	1	5	3.5	2.25	2.5	4	2	0	1	1	1	1	0	1	2	0	2	0	0	2	1	0	1	0	0	2	1	0	2	0	2	2	1	2	3	3	1	2	3
V18C95	25	2	3	1	1	2	1	1	2	2	2	#NULL!	4	3.25	3	5	2	2	2	2	0	0	1	1	2	0	2	0	0	1	2	0	1	0	0	2	2	0	1	0	1	1	2	3	2	0	2	1	3
V19I98	21	2	2	1	3	1	4	2	2	2	1	5	4.5	4.25	4.5	5	2	0	1	0	2	1	0	1	2	0	2	1	0	2	1	1	2	0	0	2	2	0	0	1	2	2	3	4	2	2	2	2	2
V19M87	28	2	2	2	1	1	5	1	2	2	2	#NULL!	4	4.75	4.5	5	2	0	1	2	0	0	1	1	1	1	1	0	0	1	1	1	2	0	0	1	1	0	0	1	2	2	2	3	2	2	2	3	2
V19M95	25	2	2	2	1	1	1	1	2	2	1	3	3.5	3.25	4	4	2	0	0	1	1	1	1	2	1	1	2	0	1	1	2	2	2	0	0	1	2	0	1	1	1	2	3	2	2	2	2	1	1
V19M98	21	2	3	1	3	1	5	2	2	2	1	5	4	4.75	4	5	2	0	0	2	0	1	2	1	2	1	2	1	1	2	1	1	2	1	0	1	2	0	2	1	1	4	4	3	2	1	4	2	2
V21C64	28	2	2	1	1	1	5	2	2	2	1	5	5	4	4	4	2	0	2	2	1	0	0	1	1	0	2	0	1	1	1	2	2	1	0	1	1	0	2	1	2	3	4	4	3	0	3	0	0
V21P98	21	2	3	1	1	2	1	2	2	2	1	5	4	5	4	5	2	0	0	1	0	1	1	2	2	0	2	0	1	2	0	1	2	0	0	1	2	0	0	0	1	1	4	2	3	2	0	2	2
V23A91	28	2	1	2	3	2	5	2	2	2	1	4	4	4.75	4.5	5	2	0	1	1	1	1	1	2	2	1	2	1	1	1	0	1	2	0	2	2	2	1	2	1	2	4	4	4	2	2	3	3	3
V23F69	19	2	2	1	1	1	5	2	2	2	1	3	4	3.25	2.5	4	1	0	0	1	0	0	0	0	1	0	1	0	0	2	1	1	1	1	0	2	1	0	2	0	2	1	0	3	3	2	2	3	3
V25P90	29	2	2	2	3	2	1	1	2	2	2	#NULL!	4	4.75	4.5	5	1	0	1	1	1	1	1	1	1	0	2	0	1	2	0	1	1	0	0	1	1	0	0	1	1	1	2	3	1	1	1	1	1
V26C92	27	2	3	1	1	1	1	1	2	2	2	#NULL!	4	2.75	2.5	4	2	1	1	0	1	1	0	2	2	1	2	0	1	1	0	2	0	1	1	1	2	2	2	1	1	1	2	1	2	1	4	2	3
V26R54	28	1	2	1	3	4	1	2	2	2	2	#NULL!	3.5	2.75	2.5	2	1	0	0	1	1	1	1	1	1	0	2	0	1	1	1	0	1	1	1	1	1	0	1	0	1	1	3	2	3	2	4	1	2
V27A71	21	2	3	1	1	1	5	2	2	2	1	5	4	4.5	4.5	5	2	1	1	1	1	1	1	2	2	0	2	0	1	2	2	1	2	0	0	2	2	0	1	2	1	2	3	3	3	2	4	2	1
V27V63	25	1	4	2	3	2	2	2	2	2	2	#NULL!	3.5	3.5	3.5	2	2	2	0	2	1	1	1	1	2	1	2	0	0	2	1	2	2	0	0	2	1	0	1	0	1	1	2	2	3	2	1	2	2
V2A60	28	1	2	2	1	1	5	2	2	2	2	#NULL!	4	3.5	3	5	2	2	1	2	2	1	0	2	2	1	2	1	1	2	1	2	2	0	0	2	2	0	1	1	1	3	4	4	3	1	3	2	2
V30F92	27	2	4	1	4	3	5	2	2	2	1	3	5	4.75	5	5	2	1	0	0	0	1	0	2	2	2	2	0	1	1	2	0	2	0	1	2	1	0	2	1	2	1	2	2	3	2	2	1	1
V30P23	28	1	4	1	2	4	5	2	2	2	2	#NULL!	4	3	2.5	4	2	0	0	2	0	1	2	0	2	0	2	0	0	2	1	0	2	1	0	2	2	0	1	0	1	1	2	1	3	2	3	1	2
W31C62	25	2	2	2	1	1	5	2	2	2	1	5	4.5	4.25	3.5	5	2	0	0	2	1	0	0	1	2	0	2	1	1	2	0	1	2	0	0	2	2	0	1	0	1	2	3	2	3	3	1	1	1
W31S93	27	2	2	2	1	1	3	2	2	2	2	#NULL!	3.5	3.5	3	5	1	2	0	2	2	2	0	2	1	2	2	0	1	2	0	1	1	0	0	1	1	0	0	0	1	2	3	3	1	1	2	0	1
[truncated: 38 more columns]
